# Supplementary material for: Between extreme simplification and ideal optimization: antennal sensilla morphology of miniaturized Megaphragma wasps (Hymenoptera: Trichogrammatidae)
Source: PeerJ. 2018 Nov 30;6:e6005. doi: 10.7717/peerj.6005 (PMC6276593; doi:10.7717/peerj.6005)
Supplement: Data S1 — Raw data. [file peerj-06-6005-s006.xlsx]

## Sheet: 1
Species	Specimen	Sex	Anntenomere	Sensillum type	Sensillum number	Length, µm	Diameter, µm
Megaphragma mymaripenne	1	female	pd	ChS-AP	2	15.6369	0.830671
Megaphragma mymaripenne	1	female	pd	ChS-AP	3	15.3821	0.734824
Megaphragma mymaripenne	1	female	pd	ChS-AP	4	12.2293	0.638978
Megaphragma mymaripenne	1	female	fl1	ChS-AP	1	17.2293	0.798722
Megaphragma mymaripenne	1	female	fl1	TS1-UP	2	11.9108	0.702875
Megaphragma mymaripenne	1	female	fl1	TS1-UP	3	12.6115	0.638978
Megaphragma mymaripenne	1	female	fl2	TS-UP	1	38.6942	1.40575
Megaphragma mymaripenne	1	female	fl2	TS-UP	2	36.7516	1.4377
Megaphragma mymaripenne	1	female	fl2	TS1-UP	3	15.1274	0.766773
Megaphragma mymaripenne	1	female	fl2	TS1-UP	4	12.1656	0.86262
Megaphragma mymaripenne	1	female	fl2	TS1-UP	10	18.0573	0.798722
Megaphragma mymaripenne	1	female	fl2	TS1-UP	11	13.5987	1.05431
Megaphragma mymaripenne	1	female	fl2	TS1-UP	12	15.3185	0.926518
Megaphragma mymaripenne	1	female	fl2	TS1-UP	18	17.8025	1.24601
Megaphragma mymaripenne	1	female	fl2	TS1-UP	19	15.3821	1.05431
Megaphragma mymaripenne	1	female	fl3	PS-	1	29.9044	1.85304
Megaphragma mymaripenne	1	female	fl3	PS tip	1	10.8917	1.85304
Megaphragma mymaripenne	1	female	fl3	SS	2	4.68152	0.702875
Megaphragma mymaripenne	1	female	fl3	BS	3	14.2993	2.14058
Megaphragma mymaripenne	1	female	fl3	PS-	4	31.0509	2.36422
Megaphragma mymaripenne	1	female	fl3	PS tip	4	15.5732	2.36422
Megaphragma mymaripenne	1	female	fl3	PS-	5	28.7579	3.16294
Megaphragma mymaripenne	1	female	fl3	PS tip	5	4.90445	3.16294
Megaphragma mymaripenne	1	female	fl3	TS1-UP	7	30.0955	1.11821
Megaphragma mymaripenne	1	female	sc	ChS-AP	2	14.2405	0.952381
Megaphragma mymaripenne	1	female	sc	ChS-AP	3	13.5759	0.825397
Megaphragma mymaripenne	1	female	pd	ChS-AP	1	11.8987	1.04762
Megaphragma mymaripenne	1	female	pd	ChS-AP	2	15.7278	0.920635
Megaphragma mymaripenne	1	female	pd	ChS-AP	5	16.2025	0.888889
Megaphragma mymaripenne	1	female	fl1	ChS-AP	1	16.2975	1.01587
Megaphragma mymaripenne	1	female	fl1	TS1-UP	6	14.7468	0.920635
Megaphragma mymaripenne	1	female	fl1	TS1-UP	5	11.4241	0.793651
Megaphragma mymaripenne	1	female	fl2	TS-UP	1	36.6772	1.42857
Megaphragma mymaripenne	1	female	fl2	TS-UP	2	36.4557	1.52381
Megaphragma mymaripenne	1	female	fl2	TS1-UP	9	14.2405	1.01587
Megaphragma mymaripenne	1	female	fl2	TS1-UP	8	14.1456	1.04762
Megaphragma mymaripenne	1	female	fl2	TS1-UP	18	17.7848	1.04762
Megaphragma mymaripenne	1	female	fl3	PS-	1	29.2405	2.8254
Megaphragma mymaripenne	1	female	fl3	PS tip	1	6.86709	2.8254
Megaphragma mymaripenne	1	female	fl3	PS-	6	31.3291	3.30159
Megaphragma mymaripenne	1	female	fl3	PS tip	6	7.75316	3.30159
Megaphragma mymaripenne	1	female	fl3	BS	3	17.5949	2.12698
Megaphragma mymaripenne	1	female	fl3	SS	2	6.48734	0.920635
Megaphragma mymaripenne	1	female	fl3	PS tip	4	14.462	2.19048
Megaphragma mymaripenne	2	female	fl1	TS1-UP	2	8.82353	0.695187
Megaphragma mymaripenne	2	female	fl1	TS1-UP	3	7.13904	0.855615
Megaphragma mymaripenne	2	female	fl1	TS1-UP	4	7.00535	0.775401
Megaphragma mymaripenne	2	female	fl1	TS1-UP	5	11.0695	0.828877
Megaphragma mymaripenne	2	female	fl2	TS1-UP	3	9.38503	0.935829
Megaphragma mymaripenne	2	female	fl2	TS1-UP	4	8.15508	0.802139
Megaphragma mymaripenne	2	female	fl2	TS1-UP	5	9.33155	0.855615
Megaphragma mymaripenne	2	female	fl2	TS1-UP	6	8.15508	0.882353
Megaphragma mymaripenne	2	female	fl2	TS1-UP	7	11.631	1.06952
Megaphragma mymaripenne	2	female	fl2	TS1-UP	10	9.51872	0.802139
Megaphragma mymaripenne	2	female	fl2	TS1-UP	11	10.9893	0.748663
Megaphragma mymaripenne	2	female	fl2	TS1-UP	12	13.0749	0.802139
Megaphragma mymaripenne	2	female	fl2	TS1-UP	13	12.139	0.855615
Megaphragma mymaripenne	2	female	fl2	TS1-UP	14	13.3957	0.721925
Megaphragma mymaripenne	2	female	fl3	PS-	4	28.2353	3.47594
Megaphragma mymaripenne	2	female	fl3	PS tip	4	7.05882	3.47594
Megaphragma mymaripenne	2	female	fl3	BS	3	12.7807	1.97861
Megaphragma mymaripenne	2	female	fl3	MPS tip	5	6.44385	1.92513
Megaphragma mymaripenne	2	female	fl3	MPS-	5	26.8182	1.92513
Megaphragma mymaripenne	2	female	fl3	PS tip	1	3.60963	2.40642
Megaphragma mymaripenne	2	female	fl3	TS1-UP	7	17.3797	1.04278
Megaphragma mymaripenne	2	female	sc	ChS-AP	1	19.2079	0.678925
Megaphragma mymaripenne	2	female	sc	ChS-AP	2	13.6068	0.792079
Megaphragma mymaripenne	2	female	pd	ChS-AP	5	14.6535	0.820368
Megaphragma mymaripenne	2	female	fl1	ChS-AP	1	15.8982	0.933522
Megaphragma mymaripenne	2	female	fl1	TS1-UP	6	11.6549	0.876945
Megaphragma mymaripenne	2	female	fl2	TS1-UP	9	12.2772	1.04668
Megaphragma mymaripenne	2	female	fl2	TS1-UP	8	12.447	0.905233
Megaphragma mymaripenne	2	female	fl2	TS1-UP	7	13.9745	0.820368
Megaphragma mymaripenne	2	female	fl2	TS1-UP	6	10.5516	0.848656
Megaphragma mymaripenne	2	female	fl2	TS1-UP	5	9.50495	0.792079
Megaphragma mymaripenne	2	female	fl2	TS1-UP	4	10.1556	0.707214
Megaphragma mymaripenne	2	female	fl2	TS1-UP	18	19.5191	1.10325
Megaphragma mymaripenne	2	female	fl2	TS1-UP	17	16.3791	1.01839
Megaphragma mymaripenne	2	female	fl2	TS1-UP	16	18.727	1.04668
Megaphragma mymaripenne	2	female	fl2	TS1-UP	15	17.0014	0.792079
Megaphragma mymaripenne	2	female	fl2	TS1-UP	13	11.6832	0.792079
Megaphragma mymaripenne	2	female	fl2	SS	14	6.36492	0.905233
Megaphragma mymaripenne	2	female	fl3	PS-	1	32.8713	1.78218
Megaphragma mymaripenne	2	female	fl3	PS tip	1	6.28006	1.78218
Megaphragma mymaripenne	2	female	fl3	PS-	4	30.976	2.37624
Megaphragma mymaripenne	2	female	fl3	PS tip	4	13.2673	2.37624
Megaphragma mymaripenne	2	female	fl3	TS1-UP	7	24.2716	0.933522
Megaphragma mymaripenne	2	female	fl3	TS1-UP	8	19.802	0.933522
Megaphragma mymaripenne	2	female	fl2	TS1-UP	18	19.6168	0.928705
Megaphragma mymaripenne	2	female	fl2	TS1-UP	17	15.7103	0.891182
Megaphragma mymaripenne	2	female	fl2	TS1-UP	16	18.514	1.06004
Megaphragma mymaripenne	2	female	fl2	TS1-UP	15	16.215	0.750469
Megaphragma mymaripenne	2	female	fl2	SS	14	5.91589	0.712946
Megaphragma mymaripenne	2	female	fl3	PS-	1	29.5514	2.21388
Megaphragma mymaripenne	2	female	fl3	PS tip	1	5.6729	2.21388
Megaphragma mymaripenne	2	female	fl3	PS-	4	33.6636	2.14822
Megaphragma mymaripenne	2	female	fl3	PS tip	4	12.785	2.14822
Megaphragma mymaripenne	2	female	fl3	TS1-UP	7	26.6449	0.966229
Megaphragma mymaripenne	2	female	fl3	TS1-UP	8	18.4953	0.956848
Megaphragma mymaripenne	2	female	fl3	MPS-	6	33.8972	2.78612
Megaphragma mymaripenne	2	female	fl3	MPS tip	6	8.42056	2.78612
Megaphragma mymaripenne	2	female	fl3	BS	3	17.1028	1.7636
Megaphragma mymaripenne	3	female	sc	ChS-AP	1	14.4874	0.903054
Megaphragma mymaripenne	3	female	pd	ChS-AP	3	12.7031	0.929615
Megaphragma mymaripenne	3	female	pd	ChS-AP	5	15.9254	0.982736
Megaphragma mymaripenne	3	female	fl1	TS1-UP	2	8.36218	0.849934
Megaphragma mymaripenne	3	female	fl1	TS1-UP	5	10.0932	0.690571
Megaphragma mymaripenne	3	female	fl1	TS1-UP	5	8.68286	0.780051
Megaphragma mymaripenne	3	female	fl2	TS1-UP	3	8.81074	0.971867
Megaphragma mymaripenne	3	female	fl2	TS1-UP	5	6.67519	0.831202
Megaphragma mymaripenne	3	female	fl2	TS1-UP	6	8.06905	0.920716
Megaphragma mymaripenne	3	female	fl2	TS1-UP	7	9.20716	0.805627
Megaphragma mymaripenne	3	female	fl2	TS1-UP	8	9.36061	0.805627
Megaphragma mymaripenne	3	female	fl2	TS1-UP	11	12.3913	0.869565
Megaphragma mymaripenne	3	female	fl2	TS1-UP	12	12.3402	0.907928
Megaphragma mymaripenne	3	female	fl2	TS1-UP	13	13.6189	0.84399
Megaphragma mymaripenne	3	female	fl2	SS	14	5.34527	1.01023
Megaphragma mymaripenne	3	female	fl2	TS1-UP	15	12.9156	0.907928
Megaphragma mymaripenne	3	female	fl2	TS1-UP	16	12.1483	0.7289
Megaphragma mymaripenne	3	female	fl2	TS1-UP	17	14.2839	0.920716
Megaphragma mymaripenne	3	female	fl3	PS-	4	28.9258	2.65985
Megaphragma mymaripenne	3	female	fl3	PS tip	4	9.96164	2.65985
Megaphragma mymaripenne	3	female	fl3	BS	3	12.0972	2.05882
Megaphragma mymaripenne	3	female	fl3	MPS-	5	28.312	2.25064
Megaphragma mymaripenne	3	female	fl3	MPS tip	5	5.34527	2.25064
Megaphragma mymaripenne	3	female	fl3	MPS-	6	31.3171	2.90281
Megaphragma mymaripenne	3	female	fl3	MPS tip	6	7.21228	2.90281
Megaphragma mymaripenne	3	female	fl3	TS1-UP	7	18.5294	1.41944
Megaphragma mymaripenne	3	female	fl3	TS1-UP	8	16.5729	0.920716
Megaphragma mymaripenne	3	female	fl2	SS	14	5.90069	0.94023
Megaphragma mymaripenne	3	female	sc	ChS-AP	1	14.5245	0.770328
Megaphragma mymaripenne	3	female	sc	ChS-AP	2	12.9683	0.770328
Megaphragma mymaripenne	3	female	pd	ChS-AP	4	15.562	0.85592
Megaphragma mymaripenne	3	female	fl1	TS1-UP	1	11.2392	0.884451
Megaphragma mymaripenne	3	female	fl1	TS1-UP	5	12.6225	0.912981
Megaphragma mymaripenne	3	female	fl2	TS1-UP	4	9.19308	0.798859
Megaphragma mymaripenne	3	female	fl2	TS1-UP	5	9.07781	0.713267
Megaphragma mymaripenne	3	female	fl2	TS1-UP	6	11.4121	0.770328
Megaphragma mymaripenne	3	female	fl2	TS1-UP	7	12.7378	0.85592
Megaphragma mymaripenne	3	female	fl2	TS1-UP	8	13.2277	0.741797
Megaphragma mymaripenne	3	female	fl2	TS1-UP	10	13.6888	0.684736
Megaphragma mymaripenne	3	female	fl2	TS1-UP	11	14.8703	0.912981
Megaphragma mymaripenne	3	female	fl2	TS1-UP	12	12.0461	0.798859
Megaphragma mymaripenne	3	female	fl2	TS1-UP	13	12.1037	0.770328
Megaphragma mymaripenne	3	female	fl2	SS	14	6.34006	0.970043
Megaphragma mymaripenne	3	female	fl2	TS1-UP	15	19.683	0.941512
Megaphragma mymaripenne	3	female	fl2	TS1-UP	16	18.2997	0.912981
Megaphragma mymaripenne	3	female	fl2	TS1-UP	17	18.5591	0.912981
Megaphragma mymaripenne	3	female	fl2	TS1-UP	18	17.2046	0.998573
Megaphragma mymaripenne	3	female	fl3	PS-	4	37.6369	2.33951
Megaphragma mymaripenne	3	female	fl3	PS tip	4	13.0548	2.33951
Megaphragma mymaripenne	3	female	fl3	BS	3	16.7723	1.91155
Megaphragma mymaripenne	3	female	fl3	MPS-	6	36.7723	2.19686
Megaphragma mymaripenne	3	female	fl3	MPS tip	6	7.43516	2.19686
Megaphragma mymaripenne	3	female	fl3	SS	2	7.08934	1.08417
Megaphragma mymaripenne	3	female	fl3	TS1-UP	7	25.1297	1.19829
Megaphragma mymaripenne	3	female	fl3	TS1-UP	8	16.5706	0.912981
Megaphragma mymaripenne	3	female	fl1	TS1-UP	1	11.0794	1
Megaphragma mymaripenne	3	female	fl1	TS1-UP	5	12.1429	0.777778
Megaphragma mymaripenne	3	female	fl2	TS1-UP	4	9.11111	0.603175
Megaphragma mymaripenne	3	female	fl2	TS1-UP	5	8.69841	0.714286
Megaphragma mymaripenne	3	female	fl2	TS1-UP	6	11.3016	0.857143
Megaphragma mymaripenne	3	female	fl2	TS1-UP	7	11.1905	0.714286
Megaphragma mymaripenne	3	female	fl2	TS1-UP	8	13.4921	0.714286
Megaphragma mymaripenne	3	female	fl2	TS1-UP	10	12.9048	0.730159
Megaphragma mymaripenne	3	female	fl2	TS1-UP	11	14.6667	0.873016
Megaphragma mymaripenne	3	female	fl2	TS1-UP	12	10.9524	0.936508
Megaphragma mymaripenne	3	female	fl2	TS1-UP	13	11.9841	0.84127
Megaphragma mymaripenne	3	female	fl2	SS	14	6.15873	0.904762
Megaphragma mymaripenne	3	female	fl2	TS1-UP	15	19.5873	0.952381
Megaphragma mymaripenne	3	female	fl2	TS1-UP	16	17.2063	0.904762
Megaphragma mymaripenne	3	female	fl2	TS1-UP	17	18.4286	0.968254
Megaphragma mymaripenne	3	female	fl2	TS1-UP	18	16.2698	1.03175
Megaphragma mymaripenne	3	female	fl3	PS-	4	39.746	2.4127
Megaphragma mymaripenne	3	female	fl3	PS tip	4	14.2222	2.4127
Megaphragma mymaripenne	3	female	fl3	BS	3	15.9048	1.96825
Megaphragma mymaripenne	3	female	fl3	MPS-	6	36.2857	1.77778
Megaphragma mymaripenne	3	female	fl3	MPS tip	6	7.73016	1.77778
Megaphragma mymaripenne	3	female	fl3	SS	2	6.84127	1
Megaphragma mymaripenne	3	female	fl3	TS1-UP	7	25.3016	1.14286
Megaphragma mymaripenne	3	female	fl3	TS1-UP	8	16.3968	0.888889
Megaphragma mymaripenne	3	female	fl2	SS	14	6.53092	0.944915
Megaphragma mymaripenne	4	female	pd	ChS-AP	1	10.295
Megaphragma mymaripenne	4	female	pd	ChS-AP	2	13.5988
Megaphragma mymaripenne	4	female	pd	ChS-AP	3	16.1652
Megaphragma mymaripenne	4	female	pd	ChS-AP	4	12.1534	20
Megaphragma mymaripenne	4	female	fl1	ChS-AP	1	16.2832	0.8
Megaphragma mymaripenne	4	female	fl1	TS1-UP	2	11.8584	0.888889
Megaphragma mymaripenne	4	female	fl1	TS1-UP	3	10.2655	0.8
Megaphragma mymaripenne	4	female	fl1	TS1-UP	4	8.0236	0.711111
Megaphragma mymaripenne	4	female	fl2	TS-UP	1	36.5487	1.57037
Megaphragma mymaripenne	4	female	fl2	TS-UP	2	35.5457	1.42222
Megaphragma mymaripenne	4	female	fl2	TS1-UP	3	15.2507	0.8
Megaphragma mymaripenne	4	female	fl2	TS1-UP	4	13.9528	0.622222
Megaphragma mymaripenne	4	female	fl2	TS1-UP	5	12.6254	0.562963
Megaphragma mymaripenne	4	female	fl2	TS1-UP	10	16.8142	0.888889
Megaphragma mymaripenne	4	female	fl2	TS1-UP	11	15.7817	0.859259
Megaphragma mymaripenne	4	female	fl2	TS1-UP	12	17.9351	0.711111
Megaphragma mymaripenne	4	female	fl2	SS	14	7.78761	1.06667
Megaphragma mymaripenne	4	female	fl3	PS-	1	31.7109	2.25185
Megaphragma mymaripenne	4	female	fl3	PS tip	1	5.81121	2.25185
Megaphragma mymaripenne	4	female	fl3	MPS-	5	35.0442	3.31852
Megaphragma mymaripenne	4	female	fl3	MPS tip	5	6.43068	3.31852
Megaphragma mymaripenne	4	female	fl3	PS-	4	32.2124	2.31111
Megaphragma mymaripenne	4	female	fl3	PS tip	4	13.2743	2.31111
Megaphragma mymaripenne	4	female	fl3	BS	3	15.7817	1.68889
Megaphragma mymaripenne	4	female	fl3	SS	2	5.19174	0.711111
Megaphragma mymaripenne	4	female	fl3	TS1-UP	7	28.5251	1.0963
Megaphragma mymaripenne	4	female	fl3	PS tip	1	5.97397	2.14561
Megaphragma mymaripenne	4	female	fl3	MPS tip	5	7.80477
Megaphragma mymaripenne	4	female	fl3	SS	2	5.48807	0.899358
Megaphragma mymaripenne	4	female	fl3	BS	3	17.167	1.84154
Megaphragma mymaripenne	4	female	fl3	PS tip	4	14.9371	2.37687
Megaphragma mymaripenne	4	female	sc	ChS-AP	2	14.5697	0.77037
Megaphragma mymaripenne	4	female	sc	ChS-AP	3	14.2433	0.859259
Megaphragma mymaripenne	4	female	pd	ChS-AP	1	12.2849	0.82963
Megaphragma mymaripenne	4	female	pd	ChS-AP	5	16.6469	0.82963
Megaphragma mymaripenne	4	female	fl1	ChS-AP	1	17.1513	1.00741
Megaphragma mymaripenne	4	female	fl1	TS1-UP	6	13.0861	0.82963
Megaphragma mymaripenne	4	female	fl1	TS1-UP	5	12.997	0.918519
Megaphragma mymaripenne	4	female	fl1	TS1-UP	4	11.8694	0.82963
Megaphragma mymaripenne	4	female	fl1	TS1-UP	3	14.3323	0.711111
Megaphragma mymaripenne	4	female	fl2	TS-UP	1	35.3116	1.21481
Megaphragma mymaripenne	4	female	fl2	TS1-UP	9	14.7478	0.948148
Megaphragma mymaripenne	4	female	fl2	TS1-UP	8	14.6588	0.77037
Megaphragma mymaripenne	4	female	fl2	TS1-UP	7	16.1128	0.82963
Megaphragma mymaripenne	4	female	fl2	TS1-UP	6	12.908	0.77037
Megaphragma mymaripenne	4	female	fl2	TS1-UP	18	22.997	1.06667
Megaphragma mymaripenne	4	female	fl2	TS1-UP	17	18.9318	0.918519
Megaphragma mymaripenne	4	female	fl2	TS1-UP	16	19.5549	0.859259
Megaphragma mymaripenne	4	female	fl2	TS1-UP	15	18.2493	0.948148
Megaphragma mymaripenne	4	female	fl2	TS1-UP	13	16.5875	0.77037
Megaphragma mymaripenne	4	female	fl3	PS-	1	33.3531	2.1037
Megaphragma mymaripenne	4	female	fl3	PS tip	1	5.37092	2.1037
Megaphragma mymaripenne	4	female	fl3	MPS-	6	35.905	3.08148
Megaphragma mymaripenne	4	female	fl3	MPS tip	6	6.79525	3.08148
Megaphragma mymaripenne	4	female	fl3	BS	3	16.4095	1.95556
Megaphragma mymaripenne	4	female	fl3	SS	2	6.20178	0.918519
Megaphragma mymaripenne	4	female	fl3	PS tip	4	15.1929	2.37037
Megaphragma mymaripenne	4	female	fl3	TS1-UP	7	29.2582	1.15556
Megaphragma mymaripenne	4	female	fl3	TS1-UP	8	16.9436	0.918519
Megaphragma mymaripenne	4	female	fl3	PS tip	1	4.73458	2.07071
Megaphragma mymaripenne	4	female	fl3	MPS tip	6	7.43185	2.71284
Megaphragma mymaripenne	4	female	fl3	SS	2	6.32712	0.851371
Megaphragma mymaripenne	4	female	fl3	BS	3	16.6141	2.05628
Megaphragma mymaripenne	4	female	fl3	PS tip	4	14.9283	2.65512
Megaphragma mymaripenne	4	female	fl3	TS1-UP	8	16.5638	1.02453
Megaphragma mymaripenne	4	female	pd	TS2-AP	1	0.755556	0.453968
Megaphragma mymaripenne	4	female	pd	TS2-AP	2	0.749206	0.473016
Megaphragma mymaripenne	5	female	pd	ChS-AP	1	13.0867	1.14796
Megaphragma mymaripenne	5	female	pd	ChS-AP	2	14.0306	1.02041
Megaphragma mymaripenne	5	female	pd	ChS-AP	3	14.0051	0.841837
Megaphragma mymaripenne	5	female	pd	ChS-AP	4	12.1429	1.02041
Megaphragma mymaripenne	5	female	fl1	TS1-UP	2	13.0612	0.867347
Megaphragma mymaripenne	5	female	fl1	TS1-UP	3	10.9184	0.816327
Megaphragma mymaripenne	5	female	fl1	TS1-UP	4	13.4184	0.867347
Megaphragma mymaripenne	5	female	fl2	TS-UP	2	37.2704	1.30102
Megaphragma mymaripenne	5	female	fl2	TS1-UP	3	12.2959	0.816327
Megaphragma mymaripenne	5	female	fl2	TS1-UP	4	12.5255	0.739796
Megaphragma mymaripenne	5	female	fl2	TS1-UP	5	10.6888	0.867347
Megaphragma mymaripenne	5	female	fl2	TS1-UP	6	14.0306	0.739796
Megaphragma mymaripenne	5	female	fl2	TS1-UP	7	14.8469	0.714286
Megaphragma mymaripenne	5	female	fl2	TS1-UP	11	19.1582	0.867347
Megaphragma mymaripenne	5	female	fl2	TS1-UP	12	16.2755	0.943878
Megaphragma mymaripenne	5	female	fl2	SS	14	7.04082	0.892857
Megaphragma mymaripenne	5	female	fl2	TS1-UP	13	18.1378	0.892857
Megaphragma mymaripenne	5	female	fl2	TS1-UP	15	19.949	0.892857
Megaphragma mymaripenne	5	female	fl2	TS1-UP	16	18.6224	0.739796
Megaphragma mymaripenne	5	female	fl3	PS-	4	31.7347	3.13776
Megaphragma mymaripenne	5	female	fl3	PS tip	4	14.1071	3.13776
Megaphragma mymaripenne	5	female	fl3	BS	3	17.5255	2.06633
Megaphragma mymaripenne	5	female	fl3	SS	2	5.96939	0.637755
Megaphragma mymaripenne	5	female	fl3	PS tip	1	5.48469	1.78571
Megaphragma mymaripenne	5	female	fl3	MPS-	5	35.0255	2.37245
Megaphragma mymaripenne	5	female	fl3	MPS tip	5	7.16837	2.37245
Megaphragma mymaripenne	5	female	fl3	TS1-UP	7	28.9541	1.22449
Megaphragma mymaripenne	5	female	fl3	TS1-UP	8	16.7347	0.994898
Megaphragma mymaripenne	5	female	fl2	SS	14	6.93023	0.850129
Megaphragma mymaripenne	5	female	fl1	TS1-UP	6	11.5766	0.861314
Megaphragma mymaripenne	5	female	fl1	TS1-UP	3	8.32117	0.569343
Megaphragma mymaripenne	5	female	fl1	TS1-UP	4	10.5109	0.554745
Megaphragma mymaripenne	5	female	fl2	TS-UP	1	27.5474	1.38686
Megaphragma mymaripenne	5	female	fl2	TS-UP	2	26.9927	1.50365
Megaphragma mymaripenne	5	female	fl2	TS1-UP	3	8.46715	0.919708
Megaphragma mymaripenne	5	female	fl2	TS1-UP	4	8.65693	0.80292
Megaphragma mymaripenne	5	female	fl2	TS1-UP	5	8.86131	0.671533
Megaphragma mymaripenne	5	female	fl2	TS1-UP	10	10.292	0.963504
Megaphragma mymaripenne	5	female	fl2	TS1-UP	11	10.7591	0.948905
Megaphragma mymaripenne	5	female	fl2	TS1-UP	12	10.3212	0.861314
Megaphragma mymaripenne	5	female	fl2	TS1-UP	13	11.2847	0.846715
Megaphragma mymaripenne	5	female	fl2	SS	14	4.89051	0.788321
Megaphragma mymaripenne	5	female	fl2	TS1-UP	15	15.6058	0.70073
Megaphragma mymaripenne	5	female	fl3	PS-	1	23.5474	1.89781
Megaphragma mymaripenne	5	female	fl3	PS tip	1	4.72993	1.89781
Megaphragma mymaripenne	5	female	fl3	SS	2	3.78102	0.788321
Megaphragma mymaripenne	5	female	fl3	BS	3	15.3869	1.66423
Megaphragma mymaripenne	5	female	fl3	PS-	4	28.0292	2.71533
Megaphragma mymaripenne	5	female	fl3	PS tip	4	12.7007	2.71533
Megaphragma mymaripenne	5	female	fl3	MPS-	5	26.4818	2.42336
Megaphragma mymaripenne	5	female	fl3	MPS tip	5	4.23358	2.42336
Megaphragma mymaripenne	5	female	fl3	TS1-UP	7	20.0438	0.934307
Megaphragma mymaripenne	6	female	fl1	ChS-AP	1	11.4762	9.92063
Megaphragma mymaripenne	6	female	fl1	TS1-UP	6	9.03175	0.968254
Megaphragma mymaripenne	6	female	fl1	TS1-UP	5	9.39683	0.761905
Megaphragma mymaripenne	6	female	fl1	TS1-UP	4	8.55556	0.793651
Megaphragma mymaripenne	6	female	fl1	TS1-UP	3	10.8571	0.714286
Megaphragma mymaripenne	6	female	fl2	TS-UP	1	28.2222	0.746032
Megaphragma mymaripenne	6	female	fl2	TS-UP	2	31.3651	1.46032
Megaphragma mymaripenne	6	female	fl2	TS1-UP	9	13.1905	1.66667
Megaphragma mymaripenne	6	female	fl2	TS1-UP	8	9.1746	0.936508
Megaphragma mymaripenne	6	female	fl2	TS1-UP	7	10.1905	0.730159
Megaphragma mymaripenne	6	female	fl2	TS1-UP	6	9.7619	0.825397
Megaphragma mymaripenne	6	female	fl2	TS1-UP	18	12.1746	0.793651
Megaphragma mymaripenne	6	female	fl2	TS1-UP	17	15.6825	0.825397
Megaphragma mymaripenne	6	female	fl2	TS1-UP	16	13.3968	1.01587
Megaphragma mymaripenne	6	female	fl2	TS1-UP	15	13.0159	0.888889
Megaphragma mymaripenne	6	female	fl2	TS1-UP	13	11.746	0.873016
Megaphragma mymaripenne	6	female	fl2	SS	14	4.47619	0.825397
Megaphragma mymaripenne	6	female	fl3	PS-	1	29.6825	0.825397
Megaphragma mymaripenne	6	female	fl3	PS tip	1	6.95238	1.92063
Megaphragma mymaripenne	6	female	fl3	SS	2	6.74603	1.92063
Megaphragma mymaripenne	6	female	fl3	BS	3	13.3492	0.761905
Megaphragma mymaripenne	6	female	fl3	PS-	4	28.7302	1.96825
Megaphragma mymaripenne	6	female	fl3	PS tip	4	13.5079	1.96825
Megaphragma mymaripenne	6	female	fl3	MPS-	6	31.4444	2.36508
Megaphragma mymaripenne	6	female	fl3	MPS tip	6	5.31746	2.36508
Megaphragma mymaripenne	6	female	fl3	TS1-UP	7	24.4762	1.03175
Megaphragma mymaripenne	6	female	fl3	TS1-UP	8	10.873	1.04762
Megaphragma mymaripenne	6	female	fl2	SS	14	4.93007	0.932401
Megaphragma mymaripenne	6	female	fl3	PS-	1	18.3683	2.21445
Megaphragma mymaripenne	6	female	fl3	PS tip	1	3.46154	2.21445
Megaphragma mymaripenne	6	female	fl3	SS	2	4.21911	0.815851
Megaphragma mymaripenne	6	female	fl3	BS	3	12.0979	1.91142
Megaphragma mymaripenne	6	female	fl3	PS-	4	20.9091	1.91142
Megaphragma mymaripenne	6	female	fl3	PS tip	4	7.22611	1.91142
Megaphragma mymaripenne	6	female	fl3	MPS-	6	21.69	2.68065
Megaphragma mymaripenne	6	female	fl3	MPS tip	5	2.64569	2.68065
Megaphragma mymaripenne	6	female	fl3	TS1-UP	7	18.3916	0.944056
Megaphragma mymaripenne	7	female	fl1	ChS-AP	1	16.9289	1.04061
Megaphragma mymaripenne	7	female	fl1	TS1-UP	2	14.8985	0.964467
Megaphragma mymaripenne	7	female	fl1	TS1-UP	3	11.0152	1.04061
Megaphragma mymaripenne	7	female	fl1	TS1-UP	4	10.1015	0.812183
Megaphragma mymaripenne	7	female	fl2	TS-UP	1	28.5533	1.59898
Megaphragma mymaripenne	7	female	fl2	TS-UP	2	29.467	1.52284
Megaphragma mymaripenne	7	female	fl2	TS1-UP	3	11.4213	0.888325
Megaphragma mymaripenne	7	female	fl2	TS1-UP	10	13.7817	1.14213
Megaphragma mymaripenne	7	female	fl2	TS1-UP	8	18.3249	0.989848
Megaphragma mymaripenne	7	female	fl2	TS1-UP	17	15.1015	0.888325
Megaphragma mymaripenne	7	female	fl2	TS1-UP	18	19.3401	1.09137
Megaphragma mymaripenne	7	female	fl3	PS-	1	30.736	3.17259
Megaphragma mymaripenne	7	female	fl3	PS tip	1	5.48223	3.17259
Megaphragma mymaripenne	7	female	fl3	SS	2	6.5736	1.04061
Megaphragma mymaripenne	7	female	fl3	BS	3	15.4822	1.92893
Megaphragma mymaripenne	7	female	fl3	PS tip	4	11.7259	2.36041
Megaphragma mymaripenne	7	female	fl3	MPS-	6	29.3655	1.75127
Megaphragma mymaripenne	7	female	fl3	MPS tip	6	4.13706	1.75127
Megaphragma mymaripenne	7	female	fl3	MPS-	5	31.0914	1.85279
Megaphragma mymaripenne	7	female	fl3	MPS tip	5	4.39086	1.85279
Megaphragma mymaripenne	8	female	fl1	ChS-AP	1	13.2686	1.1165
Megaphragma mymaripenne	8	female	fl1	TS1-UP	4	13.8026	0.760518
Megaphragma mymaripenne	8	female	fl2	TS-UP	1	24.822	1.34304
Megaphragma mymaripenne	8	female	fl2	TS-UP	2	23.2524	1.42395
Megaphragma mymaripenne	8	female	fl3	PS-	1	23.6084	1.90939
Megaphragma mymaripenne	8	female	fl3	PS tip	1	3.51133	1.90939
Megaphragma mymaripenne	8	female	fl3	SS	2	3.99676	0.79288
Megaphragma mymaripenne	8	female	fl3	BS	3	12.589	2.08738
Megaphragma mymaripenne	8	female	fl3	PS-	4	24.6117	2.31392
Megaphragma mymaripenne	8	female	fl3	PS tip	4	9.49838	2.31392
Megaphragma mymaripenne	8	female	fl3	MPS-	5	26.6181	2.55663
Megaphragma mymaripenne	8	female	fl3	MPS tip	5	4.57929	2.55663
Megaphragma mymaripenne	9	female	pd	ChS-AP	2	13.5577	0.75
Megaphragma mymaripenne	9	female	fl1	ChS-AP	1	16.3077	0.961538
Megaphragma mymaripenne	9	female	fl1	TS1-UP	3	9.78846	0.769231
Megaphragma mymaripenne	9	female	fl2	TS-UP	1	27.5769	1.5
Megaphragma mymaripenne	9	female	fl2	TS-UP	2	29.3269	1.61538
Megaphragma mymaripenne	9	female	fl2	TS1-UP	3	8.57692	0.846154
Megaphragma mymaripenne	9	female	fl2	TS1-UP	4	10.5577	0.653846
Megaphragma mymaripenne	9	female	fl2	TS1-UP	10	10.0192	0.730769
Megaphragma mymaripenne	9	female	fl2	TS1-UP	11	10.0769	0.75
Megaphragma mymaripenne	9	female	fl2	TS1-UP	12	11.5769	0.865385
Megaphragma mymaripenne	9	female	fl2	TS1-UP	13	11.5769	0.75
Megaphragma mymaripenne	9	female	fl2	SS	14	5.98077	0.788462
Megaphragma mymaripenne	9	female	fl3	PS-	1	30.4038	2.40385
Megaphragma mymaripenne	9	female	fl3	PS tip	1	5.90385	2.40385
Megaphragma mymaripenne	9	female	fl3	SS	2	5.75	1
Megaphragma mymaripenne	9	female	fl3	BS	3	14.5769	1.78846
Megaphragma mymaripenne	9	female	fl3	PS-	4	29.2115	1.98077
Megaphragma mymaripenne	9	female	fl3	PS tip	4	9.01923	1.98077
Megaphragma mymaripenne	9	female	fl3	MPS-	5	31.6538	2.42308
Megaphragma mymaripenne	9	female	fl3	MPS tip	5	3.76923	2.42308
Megaphragma mymaripenne	9	female	fl3	TS1-UP	7	22.6923	1
Megaphragma mymaripenne	9	female	sc	ChS-AP	2	15.7761	0.763359
Megaphragma mymaripenne	9	female	pd	ChS-AP	5	15.369	0.788804
Megaphragma mymaripenne	9	female	pd	ChS-AP	1	13.9186	0.86514
Megaphragma mymaripenne	9	female	fl1	ChS-AP	1	17.8372	0.966921
Megaphragma mymaripenne	9	female	fl1	TS1-UP	6	13.7659	0.86514
Megaphragma mymaripenne	9	female	fl1	TS1-UP	5	15.7761	0.86514
Megaphragma mymaripenne	9	female	fl1	TS1-UP	4	12.7735	0.788804
Megaphragma mymaripenne	9	female	fl1	TS1-UP	3	12.0611	0.788804
Megaphragma mymaripenne	9	female	fl1	TS1-UP	2	12.7226	0.763359
Megaphragma mymaripenne	9	female	fl2	TS-UP	1	36.056	1.32316
Megaphragma mymaripenne	9	female	fl2	TS1-UP	9	18.2443	0.839695
Megaphragma mymaripenne	9	female	fl2	TS1-UP	8	17.0738	0.916031
Megaphragma mymaripenne	9	female	fl2	TS1-UP	7	19.7201	0.966921
Megaphragma mymaripenne	9	female	fl2	TS1-UP	6	14.3511	0.966921
Megaphragma mymaripenne	9	female	fl2	TS1-UP	18	26.3613	0.916031
Megaphragma mymaripenne	9	female	fl2	TS1-UP	17	22.0356	0.661578
Megaphragma mymaripenne	9	female	fl2	TS1-UP	16	22.6209	0.712468
Megaphragma mymaripenne	9	female	fl2	TS1-UP	15	22.3919	0.788804
Megaphragma mymaripenne	9	female	fl2	TS1-UP	13	21.0941	0.661578
Megaphragma mymaripenne	9	female	fl2	SS	14	7.09924	0.890585
Megaphragma mymaripenne	9	female	fl3	PS-	1	28.7277	2.06107
Megaphragma mymaripenne	9	female	fl3	PS tip	1	5.80153	2.06107
Megaphragma mymaripenne	9	female	fl3	SS	2	6.08142	0.585242
Megaphragma mymaripenne	9	female	fl3	BS	3	14.6565	1.67939
Megaphragma mymaripenne	9	female	fl3	PS-	4	24.8855	2.1883
Megaphragma mymaripenne	9	female	fl3	PS tip	4	9.59288	2.1883
Megaphragma mymaripenne	9	female	fl3	MPS-	6	32.9771	2.74809
Megaphragma mymaripenne	9	female	fl3	MPS tip	6	9.16031	2.74809
Megaphragma mymaripenne	9	female	fl3	TS1-UP	7	26.1323	1.04326
Megaphragma mymaripenne	9	female	fl3	TS1-UP	8	21.6031	0.788804
Megaphragma mymaripenne	10	female	pd	ChS-AP	1	10.382	0.898876
Megaphragma mymaripenne	10	female	pd	ChS-AP	2	13.9326	0.629213
Megaphragma mymaripenne	10	female	fl1	ChS-AP	1	14.7416	0.988764
Megaphragma mymaripenne	10	female	fl1	TS1-UP	6	8.7191	0.898876
Megaphragma mymaripenne	10	female	fl1	TS1-UP	5	8.44944	0.898876
Megaphragma mymaripenne	10	female	fl2	TS-UP	1	26.6517	1.75281
Megaphragma mymaripenne	10	female	fl2	TS-UP	2	26.8764	1.48315
Megaphragma mymaripenne	10	female	fl2	TS1-UP	9	9.25843	0.898876
Megaphragma mymaripenne	10	female	fl2	TS1-UP	8	10.6966	0.988764
Megaphragma mymaripenne	10	female	fl2	TS1-UP	7	11.7303	0.94382
Megaphragma mymaripenne	10	female	fl2	TS1-UP	3	13.618	0.988764
Megaphragma mymaripenne	10	female	fl2	TS1-UP	10	18.382	0.898876
Megaphragma mymaripenne	10	female	fl2	TS1-UP	18	10.8315	0.853933
Megaphragma mymaripenne	10	female	fl2	TS1-UP	17	12.764	1.03371
Megaphragma mymaripenne	10	female	fl2	SS	14	5.4382	0.853933
Megaphragma mymaripenne	10	female	fl3	PS-	1	31.0112	1.97753
Megaphragma mymaripenne	10	female	fl3	PS tip	1	4.94382	1.97753
Megaphragma mymaripenne	10	female	fl3	SS	2	5.25843	0.94382
Megaphragma mymaripenne	10	female	fl3	BS	3	15.3258	2.20225
Megaphragma mymaripenne	10	female	fl3	PS-	4	32.8989	2.24719
Megaphragma mymaripenne	10	female	fl3	PS tip	4	13.9326	2.24719
Megaphragma mymaripenne	10	female	fl3	MPS-	6	33.618	3.01124
Megaphragma mymaripenne	10	female	fl3	MPS tip	6	5.97753	3.01124
Megaphragma mymaripenne	10	female	fl3	TS1-UP	7	24.3146	1.21348
Megaphragma mymaripenne	10	female	fl2	TS-UP	2	27.5923	1.38848
Megaphragma mymaripenne	10	female	fl2	TS1-UP	18	10.8863	0.664697
Megaphragma mymaripenne	10	female	fl2	TS1-UP	17	9.5421	0.856721
Megaphragma mymaripenne	10	female	fl2	TS1-UP	16	12.3634	0.768095
Megaphragma mymaripenne	10	female	fl2	TS1-UP	15	13.87	0.797637
Megaphragma mymaripenne	10	female	fl2	SS	14	6.39586	0.768095
Megaphragma mymaripenne	10	female	fl2	TS1-UP	10	18.966	0.812408
Megaphragma mymaripenne	10	female	fl3	PS-	1	31.0783	1.92024
Megaphragma mymaripenne	10	female	fl3	PS tip	1	5.11078	1.92024
Megaphragma mymaripenne	10	female	fl3	SS	2	5.33235	0.827179
Megaphragma mymaripenne	10	female	fl3	BS	3	15.7607	2.3486
Megaphragma mymaripenne	10	female	fl3	PS-	4	30.8124	2.18612
Megaphragma mymaripenne	10	female	fl3	PS tip	4	14.3131	2.18612
Megaphragma mymaripenne	10	female	fl3	MPS-	6	34.9631	2.95421
Megaphragma mymaripenne	10	female	fl3	MPS tip	6	6.66174	2.95421
Megaphragma mymaripenne	10	female	fl3	TS1-UP	7	26.8242	1.06352
Megaphragma mymaripenne	11	female	pd	ChS-AP	2	11.2809	0.764045
Megaphragma mymaripenne	11	female	pd	ChS-AP	3	11.1236	0.741573
Megaphragma mymaripenne	11	female	fl1	ChS-AP	1	13.0562	0.719101
Megaphragma mymaripenne	11	female	fl1	TS1-UP	2	8.76404	0.741573
Megaphragma mymaripenne	11	female	fl1	TS1-UP	3	8.98876	0.696629
Megaphragma mymaripenne	11	female	fl1	TS1-UP	4	8.1573	0.651685
Megaphragma mymaripenne	11	female	fl1	TS1-UP	5	11.8427	0.674157
Megaphragma mymaripenne	11	female	fl2	TS-UP	1	26.2022	1.14607
Megaphragma mymaripenne	11	female	fl2	TS-UP	2	21.8427	1.19101
Megaphragma mymaripenne	11	female	fl2	TS1-UP	3	9.75281	0.808989
Megaphragma mymaripenne	11	female	fl2	TS1-UP	4	8.49438	0.696629
Megaphragma mymaripenne	11	female	fl2	TS1-UP	5	7.79775	0.629213
Megaphragma mymaripenne	11	female	fl2	TS1-UP	6	8.65169	0.629213
Megaphragma mymaripenne	11	female	fl2	TS1-UP	10	11.7753	0.853933
Megaphragma mymaripenne	11	female	fl2	TS1-UP	11	15.4157	0.764045
Megaphragma mymaripenne	11	female	fl2	TS1-UP	12	12.3596	0.719101
Megaphragma mymaripenne	11	female	fl2	TS1-UP	13	12.6742	0.741573
Megaphragma mymaripenne	11	female	fl2	TS1-UP	15	14.2022	0.786517
Megaphragma mymaripenne	11	female	fl3	PS-	1	22.1124	1.57303
Megaphragma mymaripenne	11	female	fl3	PS tip	1	4.13483	1.57303
Megaphragma mymaripenne	11	female	fl3	SS	2	3.86517	0.741573
Megaphragma mymaripenne	11	female	fl3	BS	3	11.3708	1.75281
Megaphragma mymaripenne	11	female	fl3	PS-	4	25.7079	2.04494
Megaphragma mymaripenne	11	female	fl3	PS tip	4	10.2697	2.04494
Megaphragma mymaripenne	11	female	fl3	MPS-	6	27.3708	1.79775
Megaphragma mymaripenne	11	female	fl3	MPS tip	6	3.59551	1.79775
Megaphragma mymaripenne	11	female	fl3	TS1-UP	7	16.4719	0.898876
Megaphragma mymaripenne	11	female	fl3	TS1-UP	8	15.3034	0.719101
Megaphragma mymaripenne	12	female	fl1	ChS-AP	1	10.6489	0.992366
Megaphragma mymaripenne	12	female	fl1	TS1-UP	2	9.65649	0.572519
Megaphragma mymaripenne	12	female	fl1	TS1-UP	3	8.39695	0.648855
Megaphragma mymaripenne	12	female	fl2	TS-UP	1	25	1.29771
Megaphragma mymaripenne	12	female	fl2	TS-UP	2	26.4885	1.37405
Megaphragma mymaripenne	12	female	fl2	TS1-UP	3	10.3053	0.801527
Megaphragma mymaripenne	12	female	fl2	TS1-UP	4	7.90076	0.801527
Megaphragma mymaripenne	12	female	fl2	TS1-UP	10	10.0763	0.725191
Megaphragma mymaripenne	12	female	fl2	TS1-UP	11	9.38931	0.648855
Megaphragma mymaripenne	12	female	fl3	PS-	1	29.084	1.83206
Megaphragma mymaripenne	12	female	fl3	PS tip	1	6.45038	1.83206
Megaphragma mymaripenne	12	female	fl3	SS	2	4.84733	0.534351
Megaphragma mymaripenne	12	female	fl3	BS	3	15.3435	1.64122
Megaphragma mymaripenne	12	female	fl3	PS-	4	31.2595	1.67939
Megaphragma mymaripenne	12	female	fl3	PS tip	4	11.145	1.67939
Megaphragma mymaripenne	12	female	fl3	MPS-	5	33.7786	1.71756
Megaphragma mymaripenne	12	female	fl3	MPS tip	5	5.22901	1.71756
Megaphragma mymaripenne	12	female	fl3	TS1-UP	7	20.7252	0.801527
Megaphragma mymaripenne	12	female	pd	ChS-AP	5	12.5573	0.916031
Megaphragma mymaripenne	12	female	fl3	PS-	1	28.0153	1.67939
Megaphragma mymaripenne	12	female	fl3	PS tip	1	5.99237	1.67939
Megaphragma mymaripenne	12	female	fl3	SS	2	4.65649	0.687023
Megaphragma mymaripenne	12	female	fl3	BS	3	11.4122	1.45038
Megaphragma mymaripenne	12	female	fl3	PS-	4	30.0763	1.9084
Megaphragma mymaripenne	12	female	fl3	PS tip	4	15.7252	1.9084
Megaphragma mymaripenne	12	female	fl3	MPS-	5	30.687	2.48092
Megaphragma mymaripenne	12	female	fl3	MPS tip	5	4.0458	2.48092
Megaphragma mymaripenne	12	female	fl3	TS1-UP	7	18.8168	0.916031
Megaphragma mymaripenne	12	female	fl3	TS1-UP	8	15.9542	0.877863
Megaphragma mymaripenne	13	female	sc	ChS-AP	1	13.035	0.77821
Megaphragma mymaripenne	13	female	pd	ChS-AP	2	13.8132	0.894942
Megaphragma mymaripenne	13	female	pd	ChS-AP	4	13.8911	0.544747
Megaphragma mymaripenne	13	female	fl1	ChS-AP	1	12.2568	0.817121
Megaphragma mymaripenne	13	female	fl1	TS1-UP	2	10.6615	0.856031
Megaphragma mymaripenne	13	female	fl1	TS1-UP	3	9.06615	0.7393
Megaphragma mymaripenne	13	female	fl1	TS1-UP	4	11.2062	0.77821
Megaphragma mymaripenne	13	female	fl1	TS1-UP	5	10.2335	0.700389
Megaphragma mymaripenne	13	female	fl1	TS1-UP	6	11.6732	0.622568
Megaphragma mymaripenne	13	female	fl2	TS-UP	1	30.1167	1.24514
Megaphragma mymaripenne	13	female	fl2	TS-UP	2	28.716	1.32296
Megaphragma mymaripenne	13	female	fl2	TS1-UP	3	10.4669	0.817121
Megaphragma mymaripenne	13	female	fl2	TS1-UP	4	10.7393	0.7393
Megaphragma mymaripenne	13	female	fl2	TS1-UP	5	9.64981	0.622568
Megaphragma mymaripenne	13	female	fl2	TS1-UP	6	13.5798	0.7393
Megaphragma mymaripenne	13	female	fl2	TS1-UP	10	14.358	0.77821
Megaphragma mymaripenne	13	female	fl2	TS1-UP	11	13.8132	0.856031
Megaphragma mymaripenne	13	female	fl2	TS1-UP	13	16.1479	0.7393
Megaphragma mymaripenne	13	female	fl2	SS	14	5.87549	0.894942
Megaphragma mymaripenne	13	female	fl3	PS-	1	32.8405	1.71206
Megaphragma mymaripenne	13	female	fl3	PS tip	1	5.09728	1.71206
Megaphragma mymaripenne	13	female	fl3	SS	2	5.25292	0.77821
Megaphragma mymaripenne	13	female	fl3	BS	3	16.3035	1.98444
Megaphragma mymaripenne	13	female	fl3	PS-	4	31.1284	2.02335
Megaphragma mymaripenne	13	female	fl3	PS tip	4	12.6459	2.02335
Megaphragma mymaripenne	13	female	fl3	MPS-	5	33.5409	2.87938
Megaphragma mymaripenne	13	female	fl3	MPS tip	5	5.48638	2.87938
Megaphragma mymaripenne	13	female	fl3	TS1-UP	7	19.6887	0.894942
Megaphragma mymaripenne	13	female	fl3	PS-	1	33.7822	1.83841
Megaphragma mymaripenne	13	female	fl3	PS tip	1	4.82436	1.83841
Megaphragma mymaripenne	13	female	fl3	SS	2	5.94848	0.796253
Megaphragma mymaripenne	13	female	fl3	BS	3	16.171	1.88525
Megaphragma mymaripenne	13	female	fl3	PS-	4	31.3349	2.20141
Megaphragma mymaripenne	13	female	fl3	PS tip	4	14.1452	2.20141
Megaphragma mymaripenne	13	female	fl3	MPS-	5	35.082	2.97424
Megaphragma mymaripenne	13	female	fl3	MPS tip	5	6.24122	2.97424
Megaphragma mymaripenne	13	female	fl3	TS1-UP	7	20.1639	1.05386
Megaphragma mymaripenne	13	female	sc	ChS-AP	2	14.3798	0.736434
Megaphragma mymaripenne	13	female	pd	ChS-AP	1	11.9767	0.736434
Megaphragma mymaripenne	13	female	pd	ChS-AP	5	15.6202	0.775194
Megaphragma mymaripenne	13	female	fl1	ChS-AP	1	18.9147	0.813953
Megaphragma mymaripenne	13	female	fl1	TS1-UP	6	12.0543	0.736434
Megaphragma mymaripenne	13	female	fl1	TS1-UP	5	10.8915	0.813953
Megaphragma mymaripenne	13	female	fl1	TS1-UP	4	11.3566	0.852713
Megaphragma mymaripenne	13	female	fl1	TS1-UP	3	10.5426	0.620155
Megaphragma mymaripenne	13	female	fl2	TS-UP	1	32.6744	1.24031
Megaphragma mymaripenne	13	female	fl2	TS-UP	2	28.6047	1.16279
Megaphragma mymaripenne	13	female	fl2	TS1-UP	9	12.0543	0.736434
Megaphragma mymaripenne	13	female	fl2	TS1-UP	8	11.6279	0.775194
Megaphragma mymaripenne	13	female	fl2	TS1-UP	7	14.1473	0.736434
Megaphragma mymaripenne	13	female	fl2	TS1-UP	6	12.1705	0.658915
Megaphragma mymaripenne	13	female	fl2	TS1-UP	18	13.4109	0.658915
Megaphragma mymaripenne	13	female	fl2	TS1-UP	17	19.5349	0.891473
Megaphragma mymaripenne	13	female	fl2	TS1-UP	16	13.6822	0.813953
Megaphragma mymaripenne	13	female	fl2	TS1-UP	15	17.0155	0.891473
Megaphragma mymaripenne	13	female	fl2	TS1-UP	13	16.7442	0.620155
Megaphragma mymaripenne	13	female	fl2	SS	14	4.88372	0.620155
Megaphragma mymaripenne	13	female	fl3	PS-	1	28.9147	1.74419
Megaphragma mymaripenne	13	female	fl3	PS tip	1	4.34109	1.74419
Megaphragma mymaripenne	13	female	fl3	SS	2	3.37209	0.620155
Megaphragma mymaripenne	13	female	fl3	BS	3	8.13953	1.51163
Megaphragma mymaripenne	13	female	fl3	PS tip	4	10.3101	2.17054
Megaphragma mymaripenne	13	female	fl3	MPS-	6	32.0543	3.17829
Megaphragma mymaripenne	13	female	fl3	MPS tip	6	6.86047	3.17829
Megaphragma mymaripenne	13	female	fl3	TS1-UP	8	14.1473	0.813953
Megaphragma mymaripenne	13	female	fl3	TS1-UP	7	21.8217	0.736434
Megaphragma mymaripenne	14	female	pd	ChS-AP	5	11.9831	0.7173
Megaphragma mymaripenne	14	female	fl1	ChS-AP	1	17.0042	0.759494
Megaphragma mymaripenne	14	female	fl1	TS1-UP	2	8.86076	0.843882
Megaphragma mymaripenne	14	female	fl1	TS1-UP	3	9.66245	0.548523
Megaphragma mymaripenne	14	female	fl2	TS-UP	1	27.2152	1.05485
Megaphragma mymaripenne	14	female	fl2	TS-UP	2	23.3755	1.13924
Megaphragma mymaripenne	14	female	fl2	TS1-UP	3	10.2954	0.843882
Megaphragma mymaripenne	14	female	fl2	TS1-UP	4	9.70464	0.886076
Megaphragma mymaripenne	14	female	fl2	TS1-UP	5	9.53586	0.7173
Megaphragma mymaripenne	14	female	fl2	TS1-UP	10	11.3502	0.92827
Megaphragma mymaripenne	14	female	fl2	TS1-UP	11	10.4219	0.801688
Megaphragma mymaripenne	14	female	fl2	SS	14	5.48523	0.843882
Megaphragma mymaripenne	14	female	fl3	PS-	1	30.1266	1.72996
Megaphragma mymaripenne	14	female	fl3	PS tip	1	4.47257	1.72996
Megaphragma mymaripenne	14	female	fl3	SS	2	5.23207	0.801688
Megaphragma mymaripenne	14	female	fl3	BS	3	16.3713	1.56118
Megaphragma mymaripenne	14	female	fl3	PS-	4	31.1814	2.1097
Megaphragma mymaripenne	14	female	fl3	PS tip	4	15.443	2.1097
Megaphragma mymaripenne	14	female	fl3	MPS-	5	33.6709	2.61603
Megaphragma mymaripenne	14	female	fl3	MPS tip	5	30.8439	2.61603
Megaphragma mymaripenne	14	female	fl3	TS1-UP	7	5.14768	0.92827
Megaphragma mymaripenne	14	female	fl3	PS tip	1	6.6242	1.8259
Megaphragma mymaripenne	14	female	fl3	SS	2	5.22293	0.764331
Megaphragma mymaripenne	14	female	fl3	BS	3	16.2208	1.8259
Megaphragma mymaripenne	14	female	fl3	PS tip	4	14.7346	2.42038
Megaphragma mymaripenne	14	female	fl3	MPS-	6	34.7771	2.50531
Megaphragma mymaripenne	14	female	fl3	MPS tip	6	6.87898	2.50531
Megaphragma mymaripenne	14	female	fl3	TS1-UP	8	13.121	0.679406
Megaphragma mymaripenne	15	female	sc	ChS-AP	1	13.1048	0.756048
Megaphragma mymaripenne	15	female	pd	ChS-AP	5	14.6169	0.957661
Megaphragma mymaripenne	15	female	fl1	TS1-UP	3	8.11492	0.655242
Megaphragma mymaripenne	15	female	fl1	TS1-UP	4	7.15726	0.756048
Megaphragma mymaripenne	15	female	fl1	TS1-UP	5	8.26613	0.705645
Megaphragma mymaripenne	15	female	fl1	TS1-UP	6	9.87903	0.756048
Megaphragma mymaripenne	15	female	fl2	TS1-UP	3	8.61895	0.957661
Megaphragma mymaripenne	15	female	fl2	TS1-UP	4	8.97177	0.856855
Megaphragma mymaripenne	15	female	fl2	TS1-UP	5	9.22379	0.806452
Megaphragma mymaripenne	15	female	fl2	TS1-UP	6	9.72782	0.756048
Megaphragma mymaripenne	15	female	fl2	TS1-UP	7	12.248	0.705645
Megaphragma mymaripenne	15	female	fl2	TS1-UP	11	10.7863	0.806452
Megaphragma mymaripenne	15	female	fl2	TS1-UP	13	11.0383	0.907258
Megaphragma mymaripenne	15	female	fl2	SS	14	13.3569	1.00806
Megaphragma mymaripenne	15	female	fl2	TS1-UP	15	13.5585	0.856855
Megaphragma mymaripenne	15	female	fl2	TS1-UP	16	13.9113	0.705645
Megaphragma mymaripenne	15	female	fl2	TS1-UP	17	13.6089	0.756048
Megaphragma mymaripenne	15	female	fl3	PS tip	1	4.98992	2.01613
Megaphragma mymaripenne	15	female	fl3	SS	2	3.88105	0.756048
Megaphragma mymaripenne	15	female	fl3	BS	3	13.8105	2.01613
Megaphragma mymaripenne	15	female	fl3	PS-	4	31.6532	3.02419
Megaphragma mymaripenne	15	female	fl3	PS tip	4	9.4254	2.21774
Megaphragma mymaripenne	15	female	fl3	MPS-	5	32.9637	1.86492
Megaphragma mymaripenne	15	female	fl3	MPS tip	5	3.98185	1.86492
Megaphragma mymaripenne	15	female	fl3	TS1-UP	7	19.1028	1.05847
Megaphragma mymaripenne	15	female	fl3	TS1-UP	8	14.1633	0.806452
Megaphragma mymaripenne	15	female	sc	ChS-AP	1	11.8182	0.808081
Megaphragma mymaripenne	15	female	pd	ChS-AP	5	13.4848	0.757576
Megaphragma mymaripenne	15	female	fl1	TS1-UP	5	10.2525	0.808081
Megaphragma mymaripenne	15	female	fl2	TS1-UP	4	8.58586	0.606061
Megaphragma mymaripenne	15	female	fl2	TS1-UP	5	9.49495	0.656566
Megaphragma mymaripenne	15	female	fl2	TS1-UP	6	10.5556	0.808081
Megaphragma mymaripenne	15	female	fl2	TS1-UP	8	10.9596	0.656566
Megaphragma mymaripenne	15	female	fl2	TS1-UP	12	12.8788	0.757576
Megaphragma mymaripenne	15	female	fl2	SS	14	5.55556	0.808081
Megaphragma mymaripenne	15	female	fl2	TS1-UP	15	13.6364	0.757576
Megaphragma mymaripenne	15	female	fl2	TS1-UP	16	14.2424	0.858586
Megaphragma mymaripenne	15	female	fl2	TS1-UP	17	14.697	0.808081
Megaphragma mymaripenne	15	female	fl2	TS1-UP	18	13.9899	0.808081
Megaphragma mymaripenne	15	female	fl3	BS	3	14.2424	1.76768
Megaphragma mymaripenne	15	female	fl3	PS-	4	33.2323	2.9798
Megaphragma mymaripenne	15	female	fl3	PS tip	4	14.0404	2.9798
Megaphragma mymaripenne	15	female	fl3	MPS-	6	33.0808	1.56566
Megaphragma mymaripenne	15	female	fl3	MPS tip	6	4.24242	1.56566
Megaphragma mymaripenne	15	female	fl3	TS1-UP	7	15.6566	1.06061
Megaphragma mymaripenne	15	female	fl3	TS1-UP	8	13.6869	0.959596
Megaphragma mymaripenne	16	female	sc	TS2-AP	0	0.754653	0.456853
Megaphragma mymaripenne	16	female	sc	TS2-AP	0	1.08291	0.595601
Megaphragma mymaripenne	16	female	sc	TS2-AP	0	1.65144	0.585448
Megaphragma mymaripenne	16	female	sc	TS2-AP	0	1.32657	0.551607
Megaphragma mymaripenne	16	female	sc	TS2-AP	0	1.22504	0.527919
Megaphragma mymaripenne	17	female	sc	TS2-AP	0	0.96875	0.449219
Megaphragma mymaripenne	17	female	sc	TS2-AP	0	1.03906	0.507812
Megaphragma mymaripenne	17	female	sc	TS2-AP	0	1.04297	0.433594
Megaphragma mymaripenne	18	female	sc	TS2-AP	0	0.82392	0.495017
Megaphragma mymaripenne	18	female	sc	TS2-AP	0	1.12625	0.456811
Megaphragma mymaripenne	19	female	pd	TS2-AP	0	0.853763	0.619355
Megaphragma mymaripenne	19	female	pd	TS2-AP	0	0.651613	0.483871
Megaphragma mymaripenne	19	female	pd	TS2-AP	0	0.765591	0.535484
Megaphragma mymaripenne	20	female	pd	TS2-AP	0	0.862031	0.417219
Megaphragma mymaripenne	20	female	pd	TS2-AP	0	0.798013	0.514349
Megaphragma mymaripenne	21	female	pd	TS2-AP	0	0.672714	0.349782
Megaphragma mymaripenne	22	female	pd	TS2-AP	0	0.880829	0.556995
Megaphragma mymaripenne	23	female	pd	TS2-AP	0	0.86031	0.549889
Megaphragma mymaripenne	23	female	pd	TS2-AP	0	0.759424	0.529933
Megaphragma mymaripenne	23	female	pd	TS2-AP	0	0.909091	0.605322
Megaphragma amalphitanum	1	female	sc	ChS-AP	3	9.33219	1.04452
Megaphragma amalphitanum	1	female	fl1	ChS-AP	1	15.8116	0.69379
Megaphragma amalphitanum	1	female	fl2	TS-UP	1	44.8308	1.57602
Megaphragma amalphitanum	1	female	fl2	TS-UP	2	38.5439	1.31049
Megaphragma amalphitanum	1	female	fl2	TS1-UP	7	11.2377	0.796574
Megaphragma amalphitanum	1	female	fl2	TS1-UP	6	11.7173	0.702355
Megaphragma amalphitanum	1	female	fl2	TS1-UP	5	11.7602	0.719486
Megaphragma amalphitanum	1	female	fl2	TS1-UP	13	14.8351	0.788009
Megaphragma amalphitanum	1	female	fl2	TS1-UP	12	22.0214	0.830835
Megaphragma amalphitanum	1	female	fl2	TS1-UP	11	15.015	0.728051
Megaphragma amalphitanum	1	female	fl3	PS-	1	40.0514	2.7666
Megaphragma amalphitanum	1	female	fl3	PS tip	1	10.6296	2.7666
Megaphragma amalphitanum	1	female	fl3	SS	2	6.57816	0.805139
Megaphragma amalphitanum	1	female	fl3	BS	3	17.7388	1.75589
Megaphragma amalphitanum	1	female	fl3	MPS-	6	39.6831	2.42398
Megaphragma amalphitanum	1	female	fl3	MPS tip	6	3.67452	2.42398
Megaphragma amalphitanum	1	female	fl3	TS1-UP	7	18.5182	0.642398
Megaphragma amalphitanum	1	female	fl1	ChS-AP	1	9.93197	0.952381
Megaphragma amalphitanum	1	female	fl1	TS1-UP	5	11.1791	0.861678
Megaphragma amalphitanum	1	female	fl1	TS1-UP	4	9.31973	0.816327
Megaphragma amalphitanum	1	female	fl2	TS-UP	1	41.1565	0.884354
Megaphragma amalphitanum	1	female	fl2	TS1-UP	7	11.3152	0.861678
Megaphragma amalphitanum	1	female	fl2	TS1-UP	6	12.7211	0.657596
Megaphragma amalphitanum	1	female	fl2	TS1-UP	5	9.52381	0.702948
Megaphragma amalphitanum	1	female	fl2	TS1-UP	4	10.3175	0.725624
Megaphragma amalphitanum	1	female	fl2	TS1-UP	13	13.0159	0.816327
Megaphragma amalphitanum	1	female	fl2	TS1-UP	12	18.5034	0.770975
Megaphragma amalphitanum	1	female	fl2	TS1-UP	10	11.746	0.702948
Megaphragma amalphitanum	1	female	fl3	PS-	1	39.0023	1.74603
Megaphragma amalphitanum	1	female	fl3	PS tip	1	16.6893	1.74603
Megaphragma amalphitanum	1	female	fl3	SS	2	8.02721	1.08844
Megaphragma amalphitanum	1	female	fl3	BS	3	19.161	2.01814
Megaphragma amalphitanum	1	female	fl3	PS-	4	45.7823	2.76644
Megaphragma amalphitanum	1	female	fl3	PS tip	4	9.11565	2.76644
Megaphragma amalphitanum	1	female	fl3	MPS-	6	38.5714	2.76644
Megaphragma amalphitanum	1	female	fl3	MPS tip	6	3.60544	2.76644
Megaphragma amalphitanum	1	female	fl3	TS1-UP	7	26.2132	1.06576
Megaphragma amalphitanum	1	female	fl3	TS1-UP	8	27.1882	0.907029
Megaphragma amalphitanum	2	female	sc	ChS-AP	2	12.6715	0.902527
Megaphragma amalphitanum	2	female	pd	ChS-AP	4	8.66426	0.649819
Megaphragma amalphitanum	2	female	pd	ChS-AP	5	11.3357	0.794224
Megaphragma amalphitanum	2	female	fl1	ChS-AP	1	10	0.941385
Megaphragma amalphitanum	2	female	fl1	TS1-UP	5	5.34636	0.79929
Megaphragma amalphitanum	2	female	fl1	TS1-UP	4	7.12256	0.905861
Megaphragma amalphitanum	2	female	fl2	TS-UP	1	33.3748	1.2611
Megaphragma amalphitanum	2	female	fl2	TS1-UP	7	9.07638	0.852575
Megaphragma amalphitanum	2	female	fl2	TS1-UP	6	9.16519	0.852575
Megaphragma amalphitanum	2	female	fl2	TS1-UP	5	7.37123	0.834813
Megaphragma amalphitanum	2	female	fl2	TS1-UP	4	6.41208	0.692718
Megaphragma amalphitanum	2	female	fl2	TS1-UP	13	9.21847	0.692718
Megaphragma amalphitanum	2	female	fl2	TS1-UP	12	12.3623	1.04796
Megaphragma amalphitanum	2	female	fl2	TS1-UP	11	9.57371	0.941385
Megaphragma amalphitanum	2	female	fl2	TS1-UP	10	7.54885	0.923623
Megaphragma amalphitanum	2	female	fl3	PS-	1	45.4529	1.82948
Megaphragma amalphitanum	2	female	fl3	PS tip	1	8.98757	1.82948
Megaphragma amalphitanum	2	female	fl3	SS	2	6.5897	0.870337
Megaphragma amalphitanum	2	female	fl3	BS	3	15.8259	1.93606
Megaphragma amalphitanum	2	female	fl3	PS-	4	41.9893	2.87744
Megaphragma amalphitanum	2	female	fl3	PS tip	4	15.6661	2.87744
Megaphragma amalphitanum	2	female	fl3	MPS-	5	38.7567	2.6643
Megaphragma amalphitanum	2	female	fl3	MPS tip	5	2.82416	2.6643
Megaphragma amalphitanum	2	female	fl3	TS1-UP	7	31.4565	0.994671
Megaphragma amalphitanum	2	female	fl3	TS1-UP	8	13.7123	0.976909
Megaphragma amalphitanum	2	female	sc	ChS-AP	1	13.7545	1.22744
Megaphragma amalphitanum	2	female	fl1	ChS-AP	1	15.4457	0.794574
Megaphragma amalphitanum	2	female	fl1	TS1-UP	5	11.6085	0.775194
Megaphragma amalphitanum	2	female	fl1	TS1-UP	4	10.9496	0.813953
Megaphragma amalphitanum	2	female	fl1	TS1-UP	3	9.39922	0.794574
Megaphragma amalphitanum	2	female	fl2	TS-UP	1	30.1744	1.18217
Megaphragma amalphitanum	2	female	fl2	TS-UP	2	34.031	1.14341
Megaphragma amalphitanum	2	female	fl2	TS1-UP	3	10.3101	0.717054
Megaphragma amalphitanum	2	female	fl2	TS1-UP	4	11.124	0.717054
Megaphragma amalphitanum	2	female	fl2	TS1-UP	5	13.6822	0.794574
Megaphragma amalphitanum	2	female	fl2	TS1-UP	6	13.1395	0.794574
Megaphragma amalphitanum	2	female	fl2	TS1-UP	7	13.7016	0.775194
Megaphragma amalphitanum	2	female	fl2	TS1-UP	8	10.969	0.717054
Megaphragma amalphitanum	2	female	fl2	TS1-UP	9	11.4341	0.755814
Megaphragma amalphitanum	2	female	fl2	TS1-UP	10	11.8605	0.736434
Megaphragma amalphitanum	2	female	fl2	TS1-UP	11	20.2132	0.872093
Megaphragma amalphitanum	2	female	fl2	TS1-UP	12	14.2054	0.658915
Megaphragma amalphitanum	2	female	fl3	BS	3	19.7868	1.97674
Megaphragma amalphitanum	2	female	fl3	PS-	4	37.1318	3.44961
Megaphragma amalphitanum	2	female	fl3	PS tip	4	20.1163	3.44961
Megaphragma amalphitanum	2	female	fl3	MPS-	5	32.1318	2.51938
Megaphragma amalphitanum	2	female	fl3	MPS tip	5	2.6938	2.51938
Megaphragma amalphitanum	2	female	fl3	TS1-UP	7	29.7287	1.27907
Megaphragma amalphitanum	2	female	fl3	TS1-UP	8	15.6395	0.775194
Megaphragma amalphitanum	3	female	fl1	ChS-AP	1	13.5805	0.762712
Megaphragma amalphitanum	3	female	fl1	TS1-UP	5	10.6144	0.889831
Megaphragma amalphitanum	3	female	fl1	TS1-UP	4	8.70763	0.783898
Megaphragma amalphitanum	3	female	fl1	TS1-UP	3	10.5085	0.826271
Megaphragma amalphitanum	3	female	fl2	TS1-UP	7	11.822	0.741525
Megaphragma amalphitanum	3	female	fl2	TS1-UP	6	10.5297	0.826271
Megaphragma amalphitanum	3	female	fl2	TS1-UP	5	8.30508	0.635593
Megaphragma amalphitanum	3	female	fl2	TS1-UP	13	13.0508	0.889831
Megaphragma amalphitanum	3	female	fl2	TS1-UP	12	17.2458	1.03814
Megaphragma amalphitanum	3	female	fl2	TS1-UP	11	11.3983	0.889831
Megaphragma amalphitanum	3	female	fl2	TS1-UP	10	10.5932	0.762712
Megaphragma amalphitanum	3	female	fl2	TS1-UP	9	11.589	0.868644
Megaphragma amalphitanum	3	female	fl3	SS	2	7.79661	0.826271
Megaphragma amalphitanum	3	female	fl3	BS	3	18.9831	2.05508
Megaphragma amalphitanum	3	female	fl3	PS-	4	42.4364	2.90254
Megaphragma amalphitanum	3	female	fl3	PS tip	4	17.4364	2.90254
Megaphragma amalphitanum	3	female	fl3	MPS-	6	39.4915	2.83898
Megaphragma amalphitanum	3	female	fl3	MPS tip	6	5.23305	2.83898
Megaphragma amalphitanum	3	female	fl3	TS1-UP	7	25.1059	1.27119
Megaphragma amalphitanum	3	female	fl3	TS1-UP	8	15.6568	1.05932
Megaphragma amalphitanum	3	female	fl1	ChS-AP	1	9.93197	0.952381
Megaphragma amalphitanum	3	female	fl1	TS1-UP	5	11.1791	0.861678
Megaphragma amalphitanum	3	female	fl1	TS1-UP	4	9.31973	0.816327
Megaphragma amalphitanum	3	female	fl2	TS-UP	1	41.1565	0.884354
Megaphragma amalphitanum	3	female	fl2	TS1-UP	7	11.3152	0.861678
Megaphragma amalphitanum	3	female	fl2	TS1-UP	6	12.7211	0.657596
Megaphragma amalphitanum	3	female	fl2	TS1-UP	5	9.52381	0.702948
Megaphragma amalphitanum	3	female	fl2	TS1-UP	4	10.3175	0.725624
Megaphragma amalphitanum	3	female	fl2	TS1-UP	13	13.0159	0.816327
Megaphragma amalphitanum	3	female	fl2	TS1-UP	12	18.5034	0.770975
Megaphragma amalphitanum	3	female	fl2	TS1-UP	10	11.746	0.702948
Megaphragma amalphitanum	3	female	fl3	PS-	1	39.0023	1.74603
Megaphragma amalphitanum	3	female	fl3	PS tip	1	16.6893	1.74603
Megaphragma amalphitanum	3	female	fl3	SS	2	8.02721	1.08844
Megaphragma amalphitanum	3	female	fl3	BS	3	19.161	2.01814
Megaphragma amalphitanum	3	female	fl3	PS-	4	45.7823	2.76644
Megaphragma amalphitanum	3	female	fl3	PS tip	4	9.11565	2.76644
Megaphragma amalphitanum	3	female	fl3	MPS-	6	38.5714	2.76644
Megaphragma amalphitanum	3	female	fl3	MPS tip	6	3.60544	2.76644
Megaphragma amalphitanum	3	female	fl3	TS1-UP	7	26.2132	1.06576
Megaphragma amalphitanum	3	female	fl3	TS1-UP	8	27.1882	0.907029
Megaphragma amalphitanum	4	female	sc	ChS-AP	1	11.3367	0.812183
Megaphragma amalphitanum	4	female	pd	ChS-AP	4	14.0778	0.71066
Megaphragma amalphitanum	4	female	pd	ChS-AP	2	10.6937	0.846024
Megaphragma amalphitanum	4	female	fl1	ChS-AP	1	16.6497	1.01523
Megaphragma amalphitanum	4	female	fl1	TS1-UP	2	8.46024	0.846024
Megaphragma amalphitanum	4	female	fl1	TS1-UP	3	11.0321	0.812183
Megaphragma amalphitanum	4	female	fl2	TS-UP	1	38.8156	1.489
Megaphragma amalphitanum	4	female	fl2	TS-UP	2	41.6582	1.69205
Megaphragma amalphitanum	4	female	fl2	TS1-UP	3	9.9154	0.846024
Megaphragma amalphitanum	4	female	fl2	TS1-UP	4	9.81387	0.744501
Megaphragma amalphitanum	4	female	fl2	TS1-UP	8	11.912	0.879865
Megaphragma amalphitanum	4	female	fl2	TS1-UP	9	9.64467	0.812183
Megaphragma amalphitanum	4	female	fl2	TS1-UP	10	10.6937	0.676819
Megaphragma amalphitanum	4	female	fl2	TS1-UP	13	12.0135	0.846024
Megaphragma amalphitanum	4	female	fl3	PS-	1	41.2521	2.19966
Megaphragma amalphitanum	4	female	fl3	PS tip	1	6.70051	2.19966
Megaphragma amalphitanum	4	female	fl3	SS	2	6.97124	0.879865
Megaphragma amalphitanum	4	female	fl3	BS	3	16.1421	1.72589
Megaphragma amalphitanum	4	female	fl3	PS-	4	38.7817	2.26734
Megaphragma amalphitanum	4	female	fl3	PS tip	4	16.1421	2.26734
Megaphragma amalphitanum	4	female	fl3	MPS-	5	40.7783	2.84264
Megaphragma amalphitanum	4	female	fl3	MPS tip	5	6.26058	2.84264
Megaphragma amalphitanum	4	female	fl3	TS1-UP	7	25.4146	0.879865
Megaphragma amalphitanum	4	female	sc	ChS-AP	2	11.3029	0.71066
Megaphragma amalphitanum	4	female	sc	ChS-AP	3	12.4196	0.981387
Megaphragma amalphitanum	4	female	fl1	ChS-AP	1	13.0739	1.03113
Megaphragma amalphitanum	4	female	fl1	TS1-UP	5	9.37743	0.7393
Megaphragma amalphitanum	4	female	fl1	TS1-UP	4	10.0778	0.836576
Megaphragma amalphitanum	4	female	fl2	TS-UP	1	46.2257	1.36187
Megaphragma amalphitanum	4	female	fl2	TS1-UP	7	10.6031	0.817121
Megaphragma amalphitanum	4	female	fl2	TS1-UP	6	12.1984	0.875486
Megaphragma amalphitanum	4	female	fl2	TS1-UP	5	11.07	0.700389
Megaphragma amalphitanum	4	female	fl2	TS1-UP	13	12.9377	0.972763
Megaphragma amalphitanum	4	female	fl2	TS1-UP	12	17.2568	0.894942
Megaphragma amalphitanum	4	female	fl2	TS1-UP	11	13.249	0.7393
Megaphragma amalphitanum	4	female	fl2	TS1-UP	10	11.6732	0.914397
Megaphragma amalphitanum	4	female	fl3	PS-	1	41.3424	1.77043
Megaphragma amalphitanum	4	female	fl3	PS tip	1	7.393	1.77043
Megaphragma amalphitanum	4	female	fl3	SS	2	6.59533	0.875486
Megaphragma amalphitanum	4	female	fl3	BS	3	17.8988	1.96498
Megaphragma amalphitanum	4	female	fl3	PS-	4	37.821	2.56809
Megaphragma amalphitanum	4	female	fl3	PS tip	4	16.7315	2.56809
Megaphragma amalphitanum	4	female	fl3	MPS-	6	41.4008	2.76265
Megaphragma amalphitanum	4	female	fl3	MPS tip	6	4.70817	2.76265
Megaphragma amalphitanum	4	female	fl3	TS1-UP	7	30.5447	1.08949
Megaphragma amalphitanum	4	female	fl3	TS1-UP	8	15.428	0.817121
Megaphragma amalphitanum	5	female	sc	ChS-AP	1	12.449	0.952381
Megaphragma amalphitanum	5	female	pd	ChS-AP	4	12.6531	0.884354
Megaphragma amalphitanum	5	female	pd	ChS-AP	2	10.4308	1.11111
Megaphragma amalphitanum	5	female	fl1	ChS-AP	1	13.1746	1.22449
Megaphragma amalphitanum	5	female	fl1	TS1-UP	2	7.41497	0.861678
Megaphragma amalphitanum	5	female	fl1	TS1-UP	3	7.89116	0.861678
Megaphragma amalphitanum	5	female	fl1	TS1-UP	4	9.00227	0.725624
Megaphragma amalphitanum	5	female	fl2	TS-UP	1	30	1.4966
Megaphragma amalphitanum	5	female	fl2	TS-UP	2	27.3469	1.70068
Megaphragma amalphitanum	5	female	fl2	TS1-UP	3	7.02948	0.861678
Megaphragma amalphitanum	5	female	fl2	TS1-UP	4	6.87075	0.839002
Megaphragma amalphitanum	5	female	fl2	TS1-UP	5	8.43537	0.657596
Megaphragma amalphitanum	5	female	fl2	TS1-UP	9	6.19048	0.770975
Megaphragma amalphitanum	5	female	fl2	TS1-UP	10	9.47846	0.725624
Megaphragma amalphitanum	5	female	fl3	PS-	1	30.839	2.3356
Megaphragma amalphitanum	5	female	fl3	PS tip	1	5.30612	2.3356
Megaphragma amalphitanum	5	female	fl3	SS	2	5.64626	1.02041
Megaphragma amalphitanum	5	female	fl3	BS	3	13.4921	2.10884
Megaphragma amalphitanum	5	female	fl3	PS-	4	31.3605	2.53968
Megaphragma amalphitanum	5	female	fl3	PS tip	4	9.43311	2.53968
Megaphragma amalphitanum	5	female	fl3	MPS-	5	31.0204	2.94785
Megaphragma amalphitanum	5	female	fl3	MPS tip	5	1.92744	2.94785
Megaphragma amalphitanum	5	female	fl3	TS1-UP	7	14.8526	1.04308
Megaphragma amalphitanum	5	female	fl1	ChS-AP	1	15.7422	0.996094
Megaphragma amalphitanum	5	female	fl1	TS1-UP	5	11.3086	0.917969
Megaphragma amalphitanum	5	female	fl1	TS1-UP	4	8.86719	0.703125
Megaphragma amalphitanum	5	female	fl1	TS1-UP	3	8.32031	0.742188
Megaphragma amalphitanum	5	female	fl2	TS-UP	1	36.7383	1.32812
Megaphragma amalphitanum	5	female	fl2	TS1-UP	7	12.8516	0.859375
Megaphragma amalphitanum	5	female	fl2	TS1-UP	6	11.4258	0.683594
Megaphragma amalphitanum	5	female	fl2	TS1-UP	5	11.0937	0.664062
Megaphragma amalphitanum	5	female	fl2	TS1-UP	13	15	0.820312
Megaphragma amalphitanum	5	female	fl2	TS1-UP	12	17.3438	0.761719
Megaphragma amalphitanum	5	female	fl2	TS1-UP	11	11.0937	0.898438
Megaphragma amalphitanum	5	female	fl2	TS1-UP	10	9.72656	0.742188
Megaphragma amalphitanum	5	female	fl3	PS-	1	39.1992	2.22656
Megaphragma amalphitanum	5	female	fl3	PS tip	1	9.375	2.22656
Megaphragma amalphitanum	5	female	fl3	SS	2	7.07031	0.996094
Megaphragma amalphitanum	5	female	fl3	BS	3	16.7969	2.34375
Megaphragma amalphitanum	5	female	fl3	PS-	4	41.25	2.46094
Megaphragma amalphitanum	5	female	fl3	PS tip	4	13.6523	2.46094
Megaphragma amalphitanum	5	female	fl3	MPS-	5	34.9609	2.32422
Megaphragma amalphitanum	5	female	fl3	MPS tip	5	3.55469	2.32422
Megaphragma amalphitanum	5	female	fl3	TS1-UP	7	28.4766	1.38672
Megaphragma amalphitanum	5	female	fl3	TS1-UP	8	16.1719	1.09375
Megaphragma amalphitanum	6	female	fl3	SS	2	7.80876	1.08898
Megaphragma amalphitanum	6	female	fl3	PS-	1	44.9934	4.01062
Megaphragma amalphitanum	6	female	fl3	PS tip	1	10.7835	4.01062
Megaphragma amalphitanum	6	female	pd	TS2-AP	6	0.632812	0.635417
Megaphragma amalphitanum	6	female	pd	TS2-AP	7	0.481771	0.648438
Megaphragma amalphitanum	7	female	fl3	PS-	1	44.5182	1.90578
Megaphragma amalphitanum	7	female	fl3	PS tip	1	7.19486	1.90578
Megaphragma amalphitanum	8	female	pd	TS2-AP	6	0.696312	0.37744
Megaphragma amalphitanum	8	female	pd	TS2-AP	7	0.739696	0.548807
Megaphragma amalphitanum	8	female	pd	TS2-AP	8	0.707158	0.54013
Megaphragma amalphitanum	9	male	sc	ChS-AP	1	13.3427	0.756833
Megaphragma amalphitanum	9	male	pd	ChS-AP	4	8.40925	0.616678
Megaphragma amalphitanum	9	male	fl1	TS1-UP	3	8.98388	0.644709
Megaphragma amalphitanum	9	male	fl2	TS1-UP	1	6.02663	0.560617
Megaphragma amalphitanum	9	male	fl2	TS1-UP	6	7.59636	0.784863
Megaphragma amalphitanum	9	male	fl2	TS1-UP	7	7.14786	0.728802
Megaphragma amalphitanum	9	male	fl3	TS-UP	1	30.6237	1.2754
Megaphragma amalphitanum	9	male	fl3	SS	2	4.62509	0.700771
Megaphragma amalphitanum	9	male	fl3	TS-UP	3	22.0042	1.30343
Megaphragma amalphitanum	9	male	fl3	TS-UP	4	34.8704	1.19131
Megaphragma amalphitanum	9	male	fl3	MPS-	5	21.6118	1.99019
Megaphragma amalphitanum	9	male	pd	ChS-AP	5	7.12251	0.638177
Megaphragma amalphitanum	9	male	fl2	TS1-UP	5	5.02564	0.603989
Megaphragma amalphitanum	9	male	fl2	TS1-UP	4	5.74359	0.581197
Megaphragma amalphitanum	9	male	fl2	TS1-UP	3	5.23077	0.524217
Megaphragma amalphitanum	9	male	fl2	TS1-UP	11	8.07977	0.649573
Megaphragma amalphitanum	9	male	fl2	TS1-UP	10	8.30769	0.649573
Megaphragma amalphitanum	9	male	fl2	TS1-UP	9	6.70085	0.524217
Megaphragma amalphitanum	9	male	fl3	TS-UP	1	34.1425	1.20798
Megaphragma amalphitanum	9	male	fl3	SS	2	5.50427	0.866097
Megaphragma amalphitanum	9	male	fl3	TS-UP	4	35.9772	1.4359
Megaphragma amalphitanum	9	male	fl3	MPS-	6	23.7835	1.65242
Megaphragma amalphitanum	9	male	fl3	MPS tip	6	1.37892	1.65242
Megaphragma amalphitanum	9	male	fl3	MPS-	5	23.0199	1.10541
Megaphragma amalphitanum	9	male	fl3	MPS tip	5	1.66382	1.10541
Megaphragma amalphitanum	10	male	pd	ChS-AP	5	7.26809	0.595745
Megaphragma amalphitanum	10	male	pd	ChS-AP	4	9.51489	0.52766
Megaphragma amalphitanum	10	male	fl1	TS1-UP	3	6.00851	0.52766
Megaphragma amalphitanum	10	male	fl1	ChS-AP	2	6.97872	0.8
Megaphragma amalphitanum	10	male	fl1	ChS-AP	1	8.76596	0.646809
Megaphragma amalphitanum	10	male	fl2	TS1-UP	4	8.27234	0.52766
Megaphragma amalphitanum	10	male	fl2	TS1-UP	11	7.6766	0.714894
Megaphragma amalphitanum	10	male	fl2	TS1-UP	10	7.74468	0.544681
Megaphragma amalphitanum	10	male	fl2	TS1-UP	9	6.91064	0.595745
Megaphragma amalphitanum	10	male	fl3	TS-UP	1	36.8	1.29362
Megaphragma amalphitanum	10	male	fl3	SS	2	4.61277	0.8
Megaphragma amalphitanum	10	male	fl3	TS-UP	3	34.7234	1.31064
Megaphragma amalphitanum	10	male	fl3	TS-UP	4	35.7617	1.42979
Megaphragma amalphitanum	10	male	fl3	MPS-	6	20.3915	2.14468
Megaphragma amalphitanum	10	male	fl3	MPS tip	6	2.41702	2.14468
Megaphragma amalphitanum	10	male	sc	ChS-AP	1	14.2298	0.902128
Megaphragma amalphitanum	10	male	pd	ChS-AP	3	8.15319	0.697872
Megaphragma amalphitanum	10	male	fl1	ChS-AP	1	8.98812	0.855107
Megaphragma amalphitanum	10	male	fl1	ChS-AP	2	8.55107	0.608076
Megaphragma amalphitanum	10	male	fl1	TS1-UP	4	7.51544	0.627078
Megaphragma amalphitanum	10	male	fl2	TS1-UP	1	6.66983	0.551069
Megaphragma amalphitanum	10	male	fl2	TS1-UP	2	7.70546	0.570071
Megaphragma amalphitanum	10	male	fl2	TS1-UP	5	10.4228	0.72209
Megaphragma amalphitanum	10	male	fl2	TS1-UP	6	8.25653	0.608076
Megaphragma amalphitanum	10	male	fl2	TS1-UP	7	8.34204	0.570071
Megaphragma amalphitanum	10	male	fl2	TS1-UP	8	9.19715	0.579572
Megaphragma amalphitanum	10	male	fl2	TS1-UP	11	8.7791	0.741093
Megaphragma amalphitanum	10	male	fl3	TS-UP	1	35.886	1.37767
Megaphragma amalphitanum	10	male	fl3	SS	2	4.90261	0.665083
Megaphragma amalphitanum	10	male	fl3	TS-UP	3	29.2352	1.54869
Megaphragma amalphitanum	10	male	fl3	TS-UP	4	33.8432	0.931116
Megaphragma amalphitanum	10	male	fl3	MPS-	5	24.1235	1.52019
Megaphragma amalphitanum	10	male	fl3	MPS tip	5	2.86936	1.52019
Megaphragma amalphitanum	11	male	sc	ChS-AP	1	15.3417	0.623756
Megaphragma amalphitanum	11	male	pd	ChS-AP	4	7.32581	0.66357
Megaphragma amalphitanum	11	male	fl1	ChS-AP	2	9.76775	0.75647
Megaphragma amalphitanum	11	male	fl1	TS1-UP	3	7.73723	0.57067
Megaphragma amalphitanum	11	male	fl1	TS1-UP	4	6.78169	0.57067
Megaphragma amalphitanum	11	male	fl2	TS1-UP	2	8.69277	0.530856
Megaphragma amalphitanum	11	male	fl2	TS1-UP	3	9.01128	0.57067
Megaphragma amalphitanum	11	male	fl2	TS1-UP	4	7.96284	0.623756
Megaphragma amalphitanum	11	male	fl2	TS1-UP	7	8.81221	0.623756
Megaphragma amalphitanum	11	male	fl2	TS1-UP	8	10.418	0.583942
Megaphragma amalphitanum	11	male	fl2	TS1-UP	9	12.3026	0.637027
Megaphragma amalphitanum	11	male	fl3	TS-UP	3	34.3066	1.38023
Megaphragma amalphitanum	11	male	fl3	MPS-	5	24.7644	2.3225
Megaphragma amalphitanum	11	male	fl3	MPS tip	5	3.57001	2.3225
Megaphragma amalphitanum	11	male	fl3	MPS-	6	26.7684	1.92435
Megaphragma amalphitanum	11	male	fl3	MPS tip	6	2.74718	1.92435
Megaphragma amalphitanum	11	male	sc	ChS-AP	1	14.6133	0.893333
Megaphragma amalphitanum	11	male	pd	ChS-AP	4	13.2133	0.533333
Megaphragma amalphitanum	11	male	fl1	ChS-AP	2	11.3467	0.52
Megaphragma amalphitanum	11	male	fl2	TS1-UP	1	7.16	0.546667
Megaphragma amalphitanum	11	male	fl2	TS1-UP	2	7.37333	0.653333
Megaphragma amalphitanum	11	male	fl2	TS1-UP	3	7.84	0.52
Megaphragma amalphitanum	11	male	fl2	TS1-UP	6	9.12	0.64
Megaphragma amalphitanum	11	male	fl2	TS1-UP	7	9.42667	0.586667
Megaphragma amalphitanum	11	male	fl2	TS1-UP	8	11.1867	0.6
Megaphragma amalphitanum	11	male	fl2	TS1-UP	9	10.64	0.56
Megaphragma amalphitanum	11	male	fl3	TS-UP	1	35.88	1.12
Megaphragma amalphitanum	11	male	fl3	SS	2	5.42667	0.626667
Megaphragma amalphitanum	11	male	fl3	TS-UP	3	27.4	1.21333
Megaphragma amalphitanum	11	male	fl3	TS-UP	4	35.84	1.33333
Megaphragma amalphitanum	11	male	fl3	MPS-	5	28.1733	2.56
Megaphragma amalphitanum	11	male	fl3	MPS tip	5	2.6	2.56
Megaphragma amalphitanum	12	male	sc	ChS-AP	1	12.2619	0.714286
Megaphragma amalphitanum	12	male	fl1	TS1-UP	3	5.05952	0.744048
Megaphragma amalphitanum	12	male	fl1	TS1-UP	4	6.07143	0.833333
Megaphragma amalphitanum	12	male	fl1	TS1-UP	5	8.21429	0.625
Megaphragma amalphitanum	12	male	fl2	TS1-UP	2	7.2619	0.744048
Megaphragma amalphitanum	12	male	fl2	TS1-UP	3	7.61905	0.714286
Megaphragma amalphitanum	12	male	fl2	TS1-UP	4	7.44048	0.744048
Megaphragma amalphitanum	12	male	fl2	TS1-UP	7	8.48214	0.714286
Megaphragma amalphitanum	12	male	fl2	TS1-UP	8	6.99405	0.833333
Megaphragma amalphitanum	12	male	fl2	TS1-UP	9	7.94643	0.684524
Megaphragma amalphitanum	12	male	fl3	TS-UP	3	40.8333	1.4881
Megaphragma amalphitanum	12	male	fl3	SS	2	5.59524	0.744048
Megaphragma amalphitanum	12	male	fl3	MPS-	5	22.9464	1.66667
Megaphragma amalphitanum	12	male	fl3	MPS tip	5	2.85714	1.66667
Megaphragma amalphitanum	12	male	fl3	MPS-	6	24.6429	1.45833
Megaphragma amalphitanum	12	male	fl3	MPS tip	6	2.97619	1.45833
Megaphragma amalphitanum	12	male	sc	ChS-AP	1	9.3086	0.809444
Megaphragma amalphitanum	12	male	fl1	TS1-UP	3	4.45194	0.775717
Megaphragma amalphitanum	12	male	fl1	TS1-UP	4	5.83474	0.74199
Megaphragma amalphitanum	12	male	fl1	TS1-UP	5	7.58853	0.74199
Megaphragma amalphitanum	12	male	fl2	TS1-UP	2	7.01518	0.775717
Megaphragma amalphitanum	12	male	fl2	TS1-UP	3	8.16189	0.876897
Megaphragma amalphitanum	12	male	fl2	TS1-UP	4	7.9258	0.708263
Megaphragma amalphitanum	12	male	fl2	TS1-UP	6	8.97133	0.775717
Megaphragma amalphitanum	12	male	fl2	TS1-UP	7	7.48735	0.708263
Megaphragma amalphitanum	12	male	fl2	TS1-UP	8	9.6796	0.708263
Megaphragma amalphitanum	12	male	fl2	TS1-UP	9	11.7369	0.910624
Megaphragma amalphitanum	12	male	fl3	TS-UP	3	41.1467	1.61889
Megaphragma amalphitanum	12	male	fl3	SS	2	5.73356	0.876897
Megaphragma amalphitanum	12	male	fl3	MPS-	5	22.3946	2.05734
Megaphragma amalphitanum	12	male	fl3	MPS tip	5	19.9325	2.05734
Megaphragma amalphitanum	12	male	fl3	MPS-	6	2.49578	1.55143
Megaphragma amalphitanum	12	male	fl3	MPS tip	6	2.02361	1.55143
Megaphragma amalphitanum	13	male	fl2	TS1-UP	3	5.54404	0.712435
Megaphragma amalphitanum	13	male	fl2	TS1-UP	4	6.21762	0.608808
Megaphragma amalphitanum	13	male	fl2	TS1-UP	5	5.7513	0.634715
Megaphragma amalphitanum	13	male	fl2	TS1-UP	8	7.87565	0.699482
Megaphragma amalphitanum	13	male	fl2	TS1-UP	9	7.27979	0.608808
Megaphragma amalphitanum	13	male	fl2	TS1-UP	10	7.24093	0.595855
Megaphragma amalphitanum	13	male	fl2	TS1-UP	11	6.76166	0.582902
Megaphragma amalphitanum	13	male	fl3	SS	2	4.54663	0.841969
Megaphragma amalphitanum	13	male	fl3	TS-UP	3	28.9767	1.48964
Megaphragma amalphitanum	13	male	fl3	TS-UP	4	35.5181	1.3601
Megaphragma amalphitanum	13	male	fl3	MPS-	5	22.215	2.09845
Megaphragma amalphitanum	13	male	fl3	MPS tip	5	2.94041	2.09845
Megaphragma amalphitanum	13	male	fl3	MPS-	6	20.4663	1.64508
Megaphragma amalphitanum	13	male	fl3	MPS tip	6	2.42228	1.64508
Megaphragma amalphitanum	13	male	pd	ChS-AP	4	8.91954	0.804598
Megaphragma amalphitanum	13	male	fl1	TS1-UP	3	7.63218	0.712644
Megaphragma amalphitanum	13	male	fl2	TS1-UP	1	5.28736	0.551724
Megaphragma amalphitanum	13	male	fl2	TS1-UP	2	5.70115	0.689655
Megaphragma amalphitanum	13	male	fl2	TS1-UP	3	5.1954	0.712644
Megaphragma amalphitanum	13	male	fl2	TS1-UP	6	7.7931	0.712644
Megaphragma amalphitanum	13	male	fl2	TS1-UP	7	6.04598	0.597701
Megaphragma amalphitanum	13	male	fl2	TS1-UP	8	6.29885	0.62069
Megaphragma amalphitanum	13	male	fl2	TS1-UP	9	7.77011	0.735632
Megaphragma amalphitanum	13	male	fl3	SS	2	4.45977	0.804598
Megaphragma amalphitanum	13	male	fl3	TS-UP	3	28.7586	1.44828
Megaphragma amalphitanum	13	male	fl3	TS-UP	4	33.977	1.37931
Megaphragma amalphitanum	13	male	fl3	MPS-	5	20.8506	1.37931
Megaphragma amalphitanum	13	male	fl3	MPS tip	5	3.37931	1.37931
Megaphragma amalphitanum	13	male	fl3	MPS-	6	20.9885	1.97701
Megaphragma amalphitanum	13	male	fl3	MPS tip	6	2.57471	1.97701
Megaphragma amalphitanum	14	male	fl3	SS	2	5.0495	0.660066
Megaphragma amalphitanum	9	female	pd	TS2-AP	0	0.733503	0.327411
Megaphragma amalphitanum	9	female	pd	TS2-AP	0	0.598985	0.428934
Megaphragma amalphitanum	9	female	pd	TS2-AP	0	0.680203	0.324873
Megaphragma amalphitanum	10	female	pd	TS2-AP	0	0.724458	0.435759
Megaphragma amalphitanum	10	female	pd	TS2-AP	0	0.841331	0.432663
Megaphragma amalphitanum	11	female	sc	TS2-AP	0	1.01815	0.673321
Megaphragma amalphitanum	11	female	sc	TS2-AP	0	0.954628	0.787659
Megaphragma amalphitanum	11	female	sc	TS2-AP	0	0.970962	0.793103
Megaphragma amalphitanum	11	female	sc	TS2-AP	0	1.22142	0.675136
Megaphragma amalphitanum	11	female	sc	TS2-AP	0	0.994555	0.526316
Megaphragma amalphitanum	11	female	sc	TS2-AP	0	1.10526	0.488203
Megaphragma amalphitanum	12	female	sc	TS2-AP	0	1.15966	0.490756
Megaphragma amalphitanum	13	female	sc	TS2-AP	0	1.12941	0.531092
Megaphragma amalphitanum	14	female	sc	TS2-AP	0	1.09911	0.495553
Megaphragma amalphitanum	14	female	sc	TS2-AP	0	1.169	0.603558
Megaphragma amalphitanum	14	female	sc	TS2-AP	0	0.876747	0.781449
Megaphragma amalphitanum	15	male	sc	TS2-AP	0	1.88601	0.608808
Megaphragma amalphitanum	15	male	sc	TS2-AP	0	1.58031	0.626943
Megaphragma amalphitanum	16	male	sc	TS2-AP	0	1.35169	0.697034
Megaphragma amalphitanum	16	male	sc	TS2-AP	0	1.09958	0.637712
Megaphragma amalphitanum	17	male	sc	TS2-AP	0	1.24018	0.581986
Megaphragma amalphitanum	17	male	sc	TS2-AP	0	1.22864	0.672055
Megaphragma amalphitanum	17	male	sc	TS2-AP	0	1.12702	0.655889
Megaphragma amalphitanum	17	male	sc	TS2-AP	0	1.01155	0.575058
Megaphragma amalphitanum	17	male	sc	TS2-AP	0	1.22402	0.538106
Megaphragma amalphitanum	17	male	sc	TS2-AP	0	1.36259	0.623557
Megaphragma amalphitanum	18	male	pd	TS2-AP	0	0.513612	0.294011
Megaphragma amalphitanum	18	male	pd	TS2-AP	0	0.549909	0.303085
Megaphragma amalphitanum	19	male	pd	TS2-AP	0	0.918495	0.398119
Megaphragma amalphitanum	19	male	pd	TS2-AP	0	0.742947	0.410658
Megaphragma amalphitanum	19	male	pd	TS2-AP	0	0.498433	0.507837
Megaphragma amalphitanum	20	male	pd	TS2-AP	0	0.769231	0.536131
Megaphragma amalphitanum	20	male	pd	TS2-AP	0	0.869464	0.463869
Megaphragma amalphitanum	20	male	pd	TS2-AP	0	0.675991	0.482517
Megaphragma amalphitanum	21	male	pd	TS2-AP	0	1.0049	0.539216
Megaphragma amalphitanum	21	male	pd	TS2-AP	0	0.87535	0.455182
Megaphragma amalphitanum	15	female	sc	ChS-AP	2	6.99405	0.833333
Megaphragma amalphitanum	15	female	sc	ChS-AP	3	7.67857	0.714286
Megaphragma amalphitanum	15	female	pd	ChS-AP	2	8.63095	0.952381
Megaphragma amalphitanum	15	female	fl1	ChS-AP	1	13.6012	0.833333
Megaphragma amalphitanum	16	female	pd	ChS-AP	2	9.19908	1.16705
Megaphragma amalphitanum	16	female	pd	ChS-AP	4	11.1442	0.800915
Megaphragma amalphitanum	17	female	pd	ChS-AP	1	6.99482	0.932642
Megaphragma amalphitanum	17	female	pd	ChS-AP	3	8.78238	0.647668
Megaphragma amalphitanum	22	male	sc	ChS-AP	1	13.7233	0.599144
Megaphragma amalphitanum	22	male	pd	ChS-AP	2	7.27532	0.713267
Megaphragma amalphitanum	22	male	pd	ChS-AP	5	10.699	0.713267
Megaphragma amalphitanum	22	male	fl1	ChS-AP	1	11.669	0.85592
Megaphragma amalphitanum	23	male	sc	ChS-AP	1	15.2077	0.830671
Megaphragma amalphitanum	23	male	sc	ChS-AP	2	7.38019	0.766773
Megaphragma amalphitanum	23	male	sc	ChS-AP	3	7.60383	0.670927
Megaphragma amalphitanum	23	male	fl1	ChS-AP	1	6.00639	0.670927
Megaphragma amalphitanum	24	male	fl1	ChS-AP	1	6.97861	0.668449
Megaphragma amalphitanum	25	male	fl1	ChS-AP	1	6.63573	0.812065
Megaphragma caribea	1b	female	pd	ChS-AP	2	8.4755	0.852995
Megaphragma caribea	1b	female	pd	ChS-AP	3	6.60617	0.508167
Megaphragma caribea	1b	female	pd	ChS-AP	4	8.36661	0.453721
Megaphragma caribea	1b	female	fl1+2	TS-UP	1	31.3793	1.14338
Megaphragma caribea	1b	female	fl1+2	TS-UP	2	35.5898	1.12523
Megaphragma caribea	1b	female	fl1+2	TS1-UP	4	6.38838	0.562613
Megaphragma caribea	1b	female	fl1+2	TS1-UP	5	5.26316	0.453721
Megaphragma caribea	1b	female	fl1+2	TS1-UP	12	9.61887	0.61706
Megaphragma caribea	1b	female	fl1+2	TS1-UP	13	9.1833	0.689655
Megaphragma caribea	1b	female	fl1+2	TS1-UP	17	8.74773	0.653358
Megaphragma caribea	1b	female	fl1+2	TS1-UP	18	9.76407	0.725953
Megaphragma caribea	1b	female	fl3	PS-	1	31.5789	1.81488
Megaphragma caribea	1b	female	fl3	PS tip	1	4.80944	1.81488
Megaphragma caribea	1b	female	fl3	SS	2	5.86207	0.834846
Megaphragma caribea	1b	female	fl3	BS	3	12.2505	1.43376
Megaphragma caribea	1b	female	fl3	PS-	4	30.3993	1.94192
Megaphragma caribea	1b	female	fl3	PS tip	4	8.23956	1.94192
Megaphragma caribea	1b	female	fl3	MPS-	5	28.4574	2.08711
Megaphragma caribea	1b	female	fl3	MPS tip	5	1.92377	2.08711
Megaphragma caribea	3b	female	sc	ChS-AP	2	7.53906	0.859375
Megaphragma caribea	3b	female	pd	ChS-AP	1	7.20703	0.800781
Megaphragma caribea	3b	female	pd	ChS-AP	2	7.51953	0.859375
Megaphragma caribea	3b	female	pd	ChS-AP	5	8.92578	0.820312
Megaphragma caribea	3b	female	fl1+2	TS1-UP	7	4.89933	0.604027
Megaphragma caribea	3b	female	fl1+2	TS1-UP	8	5.21812	0.704698
Megaphragma caribea	3b	female	fl1+2	TS1-UP	9	6.02349	0.704698
Megaphragma caribea	3b	female	fl1+2	TS1-UP	10	5.60403	0.587248
Megaphragma caribea	3b	female	fl1+2	TS1-UP	11	4.71477	0.620805
Megaphragma caribea	3b	female	fl1+2	TS1-UP	13	6.82886	0.755034
Megaphragma caribea	3b	female	fl1+2	TS1-UP	14	5.40268	0.771812
Megaphragma caribea	3b	female	fl1+2	SS	15	4.59732	1.07383
Megaphragma caribea	3b	female	fl1+2	TS1-UP	16	6.99664	0.755034
Megaphragma caribea	3b	female	fl1+2	TS1-UP	17	8.17114	0.637584
Megaphragma caribea	3b	female	fl1+2	TS1-UP	18	7.65101	0.704698
Megaphragma caribea	3b	female	fl3	PS-	1	28.6242	2.04698
Megaphragma caribea	3b	female	fl3	PS tip	1	6.49329	2.04698
Megaphragma caribea	3b	female	fl3	SS	2	5.35235	1.04027
Megaphragma caribea	3b	female	fl3	BS	3	11.9295	1.67785
Megaphragma caribea	3b	female	fl3	PS-	4	26.4933	1.96309
Megaphragma caribea	3b	female	fl3	PS tip	4	8.42282	1.96309
Megaphragma caribea	3b	female	fl3	MPS-	6	27.0302	2.29866
Megaphragma caribea	3b	female	fl3	MPS tip	6	3.22148	2.29866
Megaphragma caribea	3b	female	fl3	TS1-UP	7	15.9228	0.956376
Megaphragma caribea	3b	female	fl3	TS1-UP	8	9.37919	0.637584
Megaphragma caribea	3b	female	fl3	TS1-UP	9	8.27181	0.721477
Megaphragma caribea	7a	female	sc	ChS-AP	1	11.2924	0.677966
Megaphragma caribea	7a	female	sc	ChS-AP	2	6.08051	0.826271
Megaphragma caribea	7a	female	pd	ChS-AP	5	7.47881	0.826271
Megaphragma caribea	7a	female	fl1+2	TS-UP	1	24.2393	1.2892
Megaphragma caribea	7a	female	fl1+2	TS-UP	2	24.1928	1.30081
Megaphragma caribea	7a	female	fl1+2	TS1-UP	3	6.39954	0.68525
Megaphragma caribea	7a	female	fl1+2	TS1-UP	4	4.55285	0.545877
Megaphragma caribea	7a	female	fl1+2	TS1-UP	13	7.20093	0.743322
Megaphragma caribea	7a	female	fl1+2	TS1-UP	14	7.5842	0.68525
Megaphragma caribea	7a	female	fl1+2	SS	15	3.3101	1.08014
Megaphragma caribea	7a	female	fl1+2	TS1-UP	17	5.8072	0.801394
Megaphragma caribea	7a	female	fl3	PS-	1	22.2067	2.11382
Megaphragma caribea	7a	female	fl3	PS tip	1	4.23926	2.11382
Megaphragma caribea	7a	female	fl3	SS	2	5.3194	0.87108
Megaphragma caribea	7a	female	fl3	BS	3	8.66434	1.60279
Megaphragma caribea	7a	female	fl3	MPS-	6	22.4623	2.21835
Megaphragma caribea	7a	female	fl3	TS1-UP	7	15.5981	1.06852
Megaphragma caribea	7a	female	fl3	TS1-UP	8	6.82927	0.627178
Megaphragma caribea	7a	female	fl3	TS1-UP	9	6.30662	0.824623
Megaphragma caribea	7a	female	sc	ChS-AP	1	6.8172	0.602151
Megaphragma caribea	7a	female	sc	ChS-AP	2	6.94624	0.752688
Megaphragma caribea	7a	female	pd	ChS-AP	1	7.13978	0.709677
Megaphragma caribea	7a	female	pd	ChS-AP	3	7.54839	0.623656
Megaphragma caribea	7a	female	pd	ChS-AP	4	7.72043	0.688172
Megaphragma caribea	7a	female	pd	ChS-AP	5	9.39785	0.688172
Megaphragma caribea	7a	female	fl1+2	TS-UP	1	24.0645	1.01075
Megaphragma caribea	7a	female	fl1+2	TS-UP	2	31.1398	1.07527
Megaphragma caribea	7a	female	fl1+2	TS1-UP	16	10.086	0.645161
Megaphragma caribea	7a	female	fl1+2	TS1-UP	17	8.83871	0.709677
Megaphragma caribea	7a	female	fl1+2	TS1-UP	18	8.12903	0.623656
Megaphragma caribea	7a	female	fl3	PS-	1	31.2043	1.5914
Megaphragma caribea	7a	female	fl3	PS tip	1	6.60215	1.5914
Megaphragma caribea	7a	female	fl3	SS	2	5.26882	0.88172
Megaphragma caribea	7a	female	fl3	BS	3	12.7742	1.52688
Megaphragma caribea	7a	female	fl3	MPS-	6	25.7849	2.43011
Megaphragma caribea	7a	female	fl3	MPS tip	6	0.387097	2.43011
Megaphragma caribea	7a	female	fl3	TS1-UP	7	14.7097	0.967742
Megaphragma caribea	7a	female	fl3	TS1-UP	8	7.69892	0.817204
Megaphragma caribea	7a	female	fl3	TS1-UP	9	6.66667	0.709677
Megaphragma caribea	7a	female	sc	TS2-AP	0	0.597527	0.521978
Megaphragma caribea	7a	female	sc	TS2-AP	0	0.95467	0.576923
Megaphragma caribea	7a	female	sc	TS2-AP	0	1.17445	0.590659
Megaphragma caribea	7a	female	sc	TS2-AP	0	0.769231	0.576923
Megaphragma caribea	7a	female	sc	TS2-AP	0	0.782967	0.583791
Megaphragma caribea	7a	female	sc	TS2-AP	0	1.05769	0.590659
Megaphragma caribea	7b	female	sc	ChS-AP	1	10.251
Megaphragma caribea	7b	female	sc	ChS-AP	2	9.34449
Megaphragma caribea	7b	female	pd	ChS-AP	2	8.08926
Megaphragma caribea	7b	female	pd	ChS-AP	3	7.18271
Megaphragma caribea	7b	female	pd	ChS-AP	5	7.39191
Megaphragma caribea	7b	female	sc	ChS-AP	2	7.24479
Megaphragma caribea	7b	female	pd	ChS-AP	2	8.34248
Megaphragma caribea	7b	female	pd	ChS-AP	5	7.02525
Megaphragma caribea	7b	female	fl1+2	TS1-UP	14	8.89133
Megaphragma caribea	7b	female	fl1+2	TS-UP	1	35.1262
Megaphragma caribea	7b	female	fl1+2	TS-UP	2	39.7366
Megaphragma caribea	7b	female	fl3	PS-	1	23.82
Megaphragma caribea	7b	female	fl3	BS	3	12.404
Megaphragma caribea	7b	female	fl3	PS-	4	33.4797
Megaphragma caribea	7b	female	fl3	MPS-	5	23.6004
Megaphragma caribea	9b	female	sc	ChS-AP	2	6.68896	1.00334
Megaphragma caribea	9b	female	pd	ChS-AP	2	7.44147	0.83612
Megaphragma caribea	9b	female	pd	ChS-AP	5	6.60535	0.83612
Megaphragma caribea	9b	female	sc	ChS-AP	2	5.35117	0.752508
Megaphragma caribea	9b	female	pd	ChS-AP	2	9.61538	0.585284
Megaphragma caribea	9b	female	fl1+2	TS-UP	1	35.9532	1.17057
Megaphragma caribea	9b	female	fl1+2	TS-UP	2	38.1271	1.4214
Megaphragma caribea	9b	female	fl1+2	TS1-UP	10	5.35117	0.501672
Megaphragma caribea	9b	female	fl1+2	TS1-UP	17	8.94649	0.585284
Megaphragma caribea	9b	female	fl3	BS	3	9.699	1.17057
Megaphragma caribea	9b	female	fl3	PS-	4	25.8361	1.75585
Megaphragma caribea	9b	female	fl3	TS1-UP	9	9.86622	0.752508
Megaphragma caribea	new	female	sc	ChS-AP	1	11.0526	0.789474
Megaphragma caribea	new	female	pd	ChS-AP	2	8.05263	0.763158
Megaphragma caribea	new	female	pd	ChS-AP	3	9.05263	0.842105
Megaphragma caribea	new	female	pd	ChS-AP	4	11.5526	0.684211
Megaphragma caribea	new	female	fl1+2	TS-UP	1	37.6579	1.10526
Megaphragma caribea	new	female	fl1+2	TS-UP	2	39.2105	1.26316
Megaphragma caribea	new	female	fl1+2	TS1-UP	3	7.5	0.894737
Megaphragma caribea	new	female	fl1+2	TS1-UP	5	6.28947	0.684211
Megaphragma caribea	new	female	fl1+2	TS1-UP	6	7.97368	0.710526
Megaphragma caribea	new	female	fl1+2	TS1-UP	12	9.05263	0.736842
Megaphragma caribea	new	female	fl1+2	TS1-UP	13	10.0789	0.789474
Megaphragma caribea	new	female	fl1+2	TS1-UP	14	11.7632	0.789474
Megaphragma caribea	new	female	fl1+2	SS	15	4.13158	1.02632
Megaphragma caribea	new	female	fl3	PS-	1	29.3158	1.60526
Megaphragma caribea	new	female	fl3	PS tip	1	6.10526	1.60526
Megaphragma caribea	new	female	fl3	SS	2	4.36842	1.07895
Megaphragma caribea	new	female	fl3	BS	3	14.6842	1.76316
Megaphragma caribea	new	female	fl3	PS-	4	27.7895	1.97368
Megaphragma caribea	new	female	fl3	PS tip	4	9.71053	1.97368
Megaphragma caribea	new	female	fl3	MPS-	5	27.1316	2.44737
Megaphragma caribea	new	female	fl3	MPS tip	5	1.68421	2.44737
Megaphragma caribea	new	female	fl3	TS1-UP	7	23.7368	1.07895
Megaphragma caribea	1а	male	pd	ChS-AP	1	5.56995	0.829016
Megaphragma caribea	1а	male	pd	ChS-AP	2	6.29534	0.880829
Megaphragma caribea	1а	male	fl1+2	TS1-UP	11	5.80311	0.725389
Megaphragma caribea	1а	male	fl1+2	TS1-UP	12	5.69948	0.621762
Megaphragma caribea	1а	male	fl1+2	TS1-UP	13	5.90674	0.569948
Megaphragma caribea	1а	male	fl1+2	TS1-UP	14	5.80311	0.621762
Megaphragma caribea	1а	male	fl1+2	TS1-UP	17	5.72539	0.777202
Megaphragma caribea	1а	male	fl1+2	TS1-UP	19	7.35751	0.673575
Megaphragma caribea	1а	male	fl1+2	TS1-UP	20	6.03627	0.777202
Megaphragma caribea	1а	male	fl1+2	TS1-UP	21	7.59067	0.699482
Megaphragma caribea	1а	male	fl1+2	TS1-UP	22	6.01036	0.725389
Megaphragma caribea	1а	male	fl1+2	TS1-UP	23	5.7772	0.569948
Megaphragma caribea	1а	male	fl3	SS	2	4.37824	1.06218
Megaphragma caribea	1а	male	fl3	MPS-	5	19.6891	1.26943
Megaphragma caribea	1а	male	fl3	MPS tip	5	2.87565	1.26943
Megaphragma caribea	1а	male	fl3	TS-UP	3	24.7927	1.06218
Megaphragma caribea	1а	male	fl3	TS-UP	4	19.1192	1.19171
Megaphragma caribea	1а	male	fl3	TS1-UP	7	6.45078	0.673575
Megaphragma caribea	1а	male	sc	ChS-AP	2	7.40933	0.518135
Megaphragma caribea	1а	male	pd	ChS-AP	1	6.58031	0.699482
Megaphragma caribea	1а	male	pd	ChS-AP	5	6.96891	0.829016
Megaphragma caribea	1а	male	fl1+2	TS1-UP	8	4.2487	0.492228
Megaphragma caribea	1а	male	fl1+2	TS1-UP	9	4.76684	0.647668
Megaphragma caribea	1а	male	fl1+2	TS1-UP	10	3.05699	0.569948
Megaphragma caribea	1а	male	fl1+2	TS1-UP	11	4.30052	0.673575
Megaphragma caribea	1а	male	fl1+2	TS1-UP	17	5.15544	0.673575
Megaphragma caribea	1а	male	fl1+2	SS	18	4.81865	1.1399
Megaphragma caribea	1а	male	fl1+2	TS1-UP	19	6.1399	0.673575
Megaphragma caribea	1а	male	fl1+2	TS1-UP	20	5.51813	0.699482
Megaphragma caribea	1а	male	fl1+2	TS1-UP	21	5.98446	0.621762
Megaphragma caribea	1а	male	fl1+2	TS1-UP	22	4.63731	0.673575
Megaphragma caribea	1а	male	fl1+2	TS1-UP	23	5.31088	0.725389
Megaphragma caribea	1а	male	fl3	SS	2	6.1399	0.984456
Megaphragma caribea	1а	male	fl3	TS-UP	4	23.4197	1.32124
Megaphragma caribea	1а	male	fl3	MPS-	6	22.4611	1.76166
Megaphragma caribea	1а	male	fl3	MPS tip	6	4.27461	1.76166
Megaphragma caribea	1а	male	fl3	TS1-UP	8	6.50259	0.699482
Megaphragma caribea	2а	male	sc	ChS-AP	2	5.50761	0.634518
Megaphragma caribea	2а	male	fl1+2	TS1-UP	2	6.47208	0.634518
Megaphragma caribea	2а	male	fl1+2	TS1-UP	3	5.35533	0.583756
Megaphragma caribea	2а	male	fl1+2	TS1-UP	9	3.6802	0.507614
Megaphragma caribea	2а	male	fl1+2	TS1-UP	10	4.49239	0.558376
Megaphragma caribea	2а	male	fl1+2	TS1-UP	11	4.46701	0.558376
Megaphragma caribea	2а	male	fl1+2	TS1-UP	12	4.11168	0.558376
Megaphragma caribea	2а	male	fl1+2	TS1-UP	13	5.43147	0.583756
Megaphragma caribea	2а	male	fl1+2	TS1-UP	14	5.63452	0.71066
Megaphragma caribea	2а	male	fl1+2	TS1-UP	19	6.42132	0.558376
Megaphragma caribea	2а	male	fl1+2	TS1-UP	20	5.83756	0.634518
Megaphragma caribea	2а	male	fl1+2	TS1-UP	21	6.11675	0.583756
Megaphragma caribea	2а	male	fl1+2	TS1-UP	22	6.64975	0.685279
Megaphragma caribea	2а	male	fl1+2	TS1-UP	23	6.11675	0.685279
Megaphragma caribea	2а	male	fl3	TS-UP	1	19.3401	1.01523
Megaphragma caribea	2а	male	fl3	TS-UP	3	24.7208	1.21827
Megaphragma caribea	2а	male	fl3	TS-UP	4	21.8528	1.24365
Megaphragma caribea	2а	male	fl3	MPS-	5	22.7411	1.70051
Megaphragma caribea	2а	male	fl3	MPS tip	5	4.08629	1.70051
Megaphragma caribea	2а	male	fl3	TS1-UP	7	7.41117	0.786802
Megaphragma caribea	2а	male	fl3	TS1-UP	8	6.87817	0.659898
Megaphragma caribea	2а	male	sc	ChS-AP	1	7.6644	0.521542
Megaphragma caribea	2а	male	sc	ChS-AP	2	6.50794	0.634921
Megaphragma caribea	2а	male	pd	ChS-AP	2	6.53061	0.861678
Megaphragma caribea	2а	male	fl1+2	TS1-UP	5	4.71655	0.521542
Megaphragma caribea	2а	male	fl1+2	TS1-UP	6	4.03628	0.47619
Megaphragma caribea	2а	male	fl1+2	TS1-UP	14	6.05442	0.544218
Megaphragma caribea	2а	male	fl1+2	TS1-UP	15	4.96599	0.566893
Megaphragma caribea	2а	male	fl1+2	TS1-UP	16	5.3288	0.498866
Megaphragma caribea	2а	male	fl1+2	TS1-UP	17	5.91837	0.498866
Megaphragma caribea	2а	male	fl1+2	SS	18	5.48753	0.725624
Megaphragma caribea	2а	male	fl1+2	TS1-UP	23	6.09977	0.521542
Megaphragma caribea	2а	male	fl3	TS-UP	1	21.8821	1.13379
Megaphragma caribea	2а	male	fl3	SS	2	4.82993	0.884354
Megaphragma caribea	2а	male	fl3	TS-UP	3	21.1565	1.15646
Megaphragma caribea	2а	male	fl3	TS-UP	4	20.1361	1.08844
Megaphragma caribea	2а	male	fl3	MPS-	5	22.3129	1.81406
Megaphragma caribea	2а	male	fl3	MPS tip	5	1.4966	1.81406
Megaphragma caribea	2а	male	sc	TS2-AP	0	1.15385	0.392977
Megaphragma caribea	2а	male	sc	TS2-AP	0	1.16221	0.518395
Megaphragma caribea	2а	male	sc	TS2-AP	0	1.0786	0.451505
Megaphragma caribea	2а	male	sc	TS2-AP	0	1.04515	0.476589
Megaphragma caribea	6а	male	pd	ChS-AP	4	6.49206	0.412698
Megaphragma caribea	6а	male	fl1+2	TS1-UP	2	2.7619	0.47619
Megaphragma caribea	6а	male	fl1+2	TS1-UP	3	2.71429	0.428571
Megaphragma caribea	6а	male	fl1+2	TS1-UP	8	3.06349	0.47619
Megaphragma caribea	6а	male	fl1+2	TS1-UP	9	3.06349	0.52381
Megaphragma caribea	6а	male	fl1+2	TS1-UP	10	3.30159	0.47619
Megaphragma caribea	6а	male	fl1+2	TS1-UP	11	2.42857	0.428571
Megaphragma caribea	6а	male	fl1+2	TS1-UP	12	3.77778	0.444444
Megaphragma caribea	6а	male	fl1+2	SS	18	3.38095	0.920635
Megaphragma caribea	6а	male	fl1+2	TS1-UP	19	4.46032	0.634921
Megaphragma caribea	6а	male	fl1+2	TS1-UP	20	3.39683	0.634921
Megaphragma caribea	6а	male	fl1+2	TS1-UP	21	3.49206	0.52381
Megaphragma caribea	6а	male	fl1+2	TS1-UP	22	4.06349	0.539683
Megaphragma caribea	6а	male	fl3	TS-UP	1	17.1587	1.4127
Megaphragma caribea	6а	male	fl3	SS	2	3.4127	0.904762
Megaphragma caribea	6а	male	fl3	TS-UP	3	17.3175	1.19048
Megaphragma caribea	6а	male	fl3	TS-UP	4	14.5238	1.31746
Megaphragma caribea	6а	male	fl3	MPS-	5	16.381	1.46032
Megaphragma caribea	6а	male	fl3	MPS tip	5	1.19048	1.46032
Megaphragma caribea	6а	male	fl3	TS1-UP	7	3.36508	0.460317
Megaphragma caribea	6а	male	fl3	TS1-UP	9	4.55556	0.492063
Megaphragma caribea	6а	male	sc	ChS-AP	1	7.92308	0.564103
Megaphragma caribea	6а	male	pd	ChS-AP	4	5.74359	0.564103
Megaphragma caribea	6а	male	pd	ChS-AP	5	5.84615	0.615385
Megaphragma caribea	6а	male	fl1+2	TS1-UP	7	2.84615	0.487179
Megaphragma caribea	6а	male	fl1+2	TS1-UP	8	2.74359	0.410256
Megaphragma caribea	6а	male	fl1+2	TS1-UP	15	5.92308	0.666667
Megaphragma caribea	6а	male	fl1+2	TS1-UP	16	6.58974	0.666667
Megaphragma caribea	6а	male	fl1+2	TS1-UP	17	4.17949	0.564103
Megaphragma caribea	6а	male	fl1+2	SS	18	4.10256	1.05128
Megaphragma caribea	6а	male	fl1+2	TS1-UP	19	5.92308	0.538462
Megaphragma caribea	6а	male	fl3	TS-UP	1	20.1538	1.23077
Megaphragma caribea	6а	male	fl3	SS	2	4.53846	0.897436
Megaphragma caribea	6а	male	fl3	MPS-	5	23.8205	1.76923
Megaphragma caribea	6а	male	fl3	MPS tip	5	2.10256	1.76923
Megaphragma caribea	6а	male	fl3	MPS-	6	22.9231	1.64103
Megaphragma caribea	6а	male	fl3	MPS tip	6	2.38462	1.64103
Megaphragma caribea	6а	male	fl3	TS1-UP	9	5.92308	0.538462
Megaphragma caribea	6а	male	sc	TS2-AP	0	0.931677	0.427019
Megaphragma caribea	6а	male	sc	TS2-AP	0	0.923913	0.582298
Megaphragma caribea	6а	male	sc	TS2-AP	0	1.22671	0.559006
Megaphragma caribea	6а	male	sc	TS2-AP	0	0.916149	0.458075
Megaphragma caribea	6а	male	sc	TS2-AP	0	1.00155	0.450311
Megaphragma caribea	6а	male	sc	TS2-AP	0	1.00932	0.504658
Megaphragma caribea	8а	male	sc	ChS-AP	2	6.81093	0.637813
Megaphragma caribea	8а	male	pd	ChS-AP	2	6.69704	0.820046
Megaphragma caribea	8а	male	pd	ChS-AP	5	5.60364	0.637813
Megaphragma caribea	8а	male	fl1+2	TS1-UP	2	4.00911	0.615034
Megaphragma caribea	8а	male	fl1+2	TS1-UP	10	3.8041	0.546697
Megaphragma caribea	8а	male	fl1+2	TS1-UP	11	4.44191	0.546697
Megaphragma caribea	8а	male	fl1+2	TS1-UP	12	5.12528	0.546697
Megaphragma caribea	8а	male	fl1+2	TS1-UP	13	5.35308	0.569476
Megaphragma caribea	8а	male	fl1+2	TS1-UP	4	4.37358	0.569476
Megaphragma caribea	8а	male	fl1+2	TS1-UP	20	7.51708	0.683371
Megaphragma caribea	8а	male	fl1+2	TS1-UP	21	6.28702	0.569476
Megaphragma caribea	8а	male	fl1+2	TS1-UP	22	5.94533	0.683371
Megaphragma caribea	8а	male	fl1+2	TS1-UP	23	6.15034	0.592255
Megaphragma caribea	8а	male	fl1+2	TS1-UP	14	5.3303	0.592255
Megaphragma caribea	8а	male	fl3	TS-UP	3	25.4442	1.25285
Megaphragma caribea	8а	male	fl3	SS	2	2.89294	0.888383
Megaphragma caribea	8а	male	fl3	TS1-UP	7	7.74487	0.683371
Megaphragma caribea	8а	male	sc	ChS-AP	1	6.73828	0.664062
Megaphragma caribea	8а	male	sc	ChS-AP	2	5.58594	0.644531
Megaphragma caribea	8а	male	pd	ChS-AP	1	6.34766	0.644531
Megaphragma caribea	8а	male	pd	ChS-AP	5	4.60938	0.449219
Megaphragma caribea	8а	male	fl1+2	TS1-UP	2	5.01953	0.527344
Megaphragma caribea	8а	male	fl1+2	TS1-UP	3	3.82812	0.566406
Megaphragma caribea	8а	male	fl1+2	TS1-UP	12	4.19922	0.566406
Megaphragma caribea	8а	male	fl1+2	TS1-UP	13	5.25391	0.507812
Megaphragma caribea	8а	male	fl1+2	TS1-UP	4	5.35156	0.488281
Megaphragma caribea	8а	male	fl1+2	TS1-UP	5	4.47266	0.527344
Megaphragma caribea	8а	male	fl1+2	TS1-UP	22	5.89844	0.527344
Megaphragma caribea	8а	male	fl1+2	TS1-UP	23	6.64063	0.605469
Megaphragma caribea	8а	male	fl1+2	TS1-UP	14	7.91016	0.488281
Megaphragma caribea	8а	male	fl3	TS-UP	3	21.5625	1.28906
Megaphragma caribea	8а	male	fl3	MPS-	6	20.0391	1.34766
Megaphragma caribea	8а	male	fl3	MPS tip	6	1.13281	1.34766
Megaphragma caribea	11b	male	sc	ChS-AP	1	8.03719	0.743802
Megaphragma caribea	11b	male	pd	ChS-AP	4	4.00826	0.72314
Megaphragma caribea	11b	male	fl1+2	TS1-UP	2	4.79339	0.847107
Megaphragma caribea	11b	male	fl1+2	TS1-UP	3	4.66942	0.702479
Megaphragma caribea	11b	male	fl1+2	TS1-UP	10	4.04959	0.702479
Megaphragma caribea	11b	male	fl1+2	TS1-UP	11	3.96694	0.661157
Megaphragma caribea	11b	male	fl1+2	TS1-UP	12	5.61983	0.72314
Megaphragma caribea	11b	male	fl1+2	TS1-UP	13	4.46281	0.661157
Megaphragma caribea	11b	male	fl1+2	TS1-UP	4	7.80992	0.681818
Megaphragma caribea	11b	male	fl1+2	TS1-UP	17	4.66942	1.0124
Megaphragma caribea	11b	male	fl1+2	SS	18	7.37603	0.909091
Megaphragma caribea	11b	male	fl1+2	TS1-UP	19	6.36364	0.847107
Megaphragma caribea	11b	male	fl1+2	TS1-UP	20	4.58678	0.805785
Megaphragma caribea	11b	male	fl1+2	TS1-UP	21	4.91736	0.867769
Megaphragma caribea	11b	male	fl1+2	TS1-UP	22	5.68182	0.950413
Megaphragma caribea	11b	male	fl1+2	TS1-UP	23	6.71488	0.805785
Megaphragma caribea	11b	male	fl3	TS-UP	1	21.0124	1.81818
Megaphragma caribea	11b	male	fl3	SS	2	4.54545	1.34298
Megaphragma caribea	11b	male	fl3	TS-UP	3	21.095	1.63223
Megaphragma caribea	11b	male	fl3	TS-UP	4	20.4339	1.65289
Megaphragma caribea	11b	male	fl3	MPS-	5	25	2.08678
Megaphragma caribea	11b	male	fl3	MPS tip	5	1.83884	2.08678
Megaphragma caribea	11b	male	fl3	TS1-UP	7	6.05372	1.05372
Megaphragma caribea	11b	male	fl3	TS1-UP	9	6.26033	0.847107
Megaphragma caribea	11b	male	pd	ChS-AP	2	5.03367	0.757576
Megaphragma caribea	11b	male	pd	ChS-AP	4	6.17845	0.707071
Megaphragma caribea	11b	male	fl1+2	TS1-UP	2	2.52525	0.505051
Megaphragma caribea	11b	male	fl1+2	TS1-UP	9	4.12458	0.774411
Megaphragma caribea	11b	male	fl1+2	TS1-UP	10	3.13131	0.606061
Megaphragma caribea	11b	male	fl1+2	TS1-UP	12	3.97306	0.488215
Megaphragma caribea	11b	male	fl1+2	TS1-UP	13	4.84848	0.555556
Megaphragma caribea	11b	male	fl1+2	TS1-UP	17	5.72391	0.757576
Megaphragma caribea	11b	male	fl1+2	SS	18	3.29966	1.14478
Megaphragma caribea	11b	male	fl1+2	TS1-UP	19	5.48822	0.757576
Megaphragma caribea	11b	male	fl1+2	TS1-UP	20	7.12121	0.757576
Megaphragma caribea	11b	male	fl1+2	TS1-UP	21	4.15825	0.572391
Megaphragma caribea	11b	male	fl1+2	TS1-UP	22	3.61953	0.606061
Megaphragma caribea	11b	male	fl1+2	TS1-UP	23	6.2963	0.555556
Megaphragma caribea	11b	male	fl3	TS-UP	1	16.0606	1.32997
Megaphragma caribea	11b	male	fl3	SS	2	4.84848	1.14478
Megaphragma caribea	11b	male	fl3	TS-UP	3	20.2357	1.17845
Megaphragma caribea	11b	male	fl3	TS-UP	4	17.3569	1.24579
Megaphragma caribea	11b	male	fl3	MPS-	5	20.101	2.44108
Megaphragma caribea	11b	male	fl3	MPS tip	5	2.76094	2.44108
Megaphragma caribea	11b	male	fl3	TS1-UP	7	5.43771	0.656566
Megaphragma caribea	11b	male	fl3	TS1-UP	8	6.86869	0.757576
Megaphragma caribea	11b	male	fl3	TS1-UP	9	5	0.572391
Megaphragma caribea	11b	male	sc	TS2-AP	0	1.19387	1.09529
Megaphragma caribea	11b	male	sc	TS2-AP	0	1.10624	1.20482
Megaphragma caribea	11b	male	sc	TS2-AP	0	1.07338	1.15005
Megaphragma caribea	11b	male	sc	TS2-AP	0	1.02957	0.394304
Megaphragma caribea	11b	male	sc	TS2-AP	0	0.503834	0.613363
Megaphragma caribea	11b	male	sc	TS2-AP	0	0.547645	0.60241
Megaphragma caribea	11b	male	sc	TS2-AP	0	0.503834	0.481928
